# Supplementary material for: Synergistic Transcriptional and Post-Transcriptional Regulation of ESC Characteristics by Core Pluripotency Transcription Factors in Protein-Protein Interaction Networks
Source: PLoS One. 2014 Aug 29;9(8):e105180. doi: 10.1371/journal.pone.0105180 (PMC4149371; doi:10.1371/journal.pone.0105180)
Supplement: Table S1 — Targets of “core” pluripotency TFs in the human. (XLS) [file pone.0105180.s010.xls]

## Sheet: OCT4
GENE	PubMed ID
HIST2H2BE	16153702
DMRT1	16153702
PTPN2	16153702
ZIC4	16153702
ENST00000296508	16153702
CYYR1	16153702
FLJ10652	16153702
ADRA1A	16153702
SPIC	16153702
NID67	16153702
CACNA2D1	16153702
ENST00000289348	16153702
PPP2R3A	16153702
NUCKS	16153702
EST1B	16153702
CPS1	16153702
ZNFN1A3	16153702
C6orf111	16153702
C12orf2	16153702
FGFR2	16153702
HOXC12	16153702
ENST00000331014	16153702
TFCP2L3	16153702
NR4A3	16153702
FEZ1	16153702
KIAA0063	16153702
ZNF312	16153702
LRAT	16153702
ABTB2	16153702
BC061909	16153702
PFTK1	16153702
FGF1	16153702
EDD	16153702
IRX2	16153702
ENTPD1	16153702
CEI	16153702
SIX6	16153702
LRRC2	16153702
RAB5A	16153702
FLJ39779	16153702
C2orf11	16153702
FLJ10233	16153702
C14orf153	16153702
HIST1H3I	16153702
TBX3	16153702
TJP3	16153702
ZIC2	16153702
NKX2-5	16153702
HOXA6	16153702
HIST4H4	16153702
RBM22	16153702
BC080624	16153702
PLA2G4A	16153702
CBX8	16153702
MEIS2	16153702
NEUROG1	16153702
CHRNA1	16153702
COL12A1	16153702
CCL2	16153702
HBG1	16153702
LOC124491	16153702
FLJ32447	16153702
LHPP	16153702
TCF4	16153702
TBX5	16153702
JUP	16153702
OLFML2A	16153702
HIST2H2AC	16153702
KIAA1683	16153702
PTRF	16153702
ENST00000310496	16153702
TBX20	16153702
C14orf151	16153702
BDH	16153702
ID2	16153702
TCF12	16153702
CYP26B1	16153702
MGC26717	16153702
MCC	16153702
ACCN4	16153702
TLX1	16153702
IL1RAPL1	16153702
CA4	16153702
ENST00000298406	16153702
HOXB3	16153702
CDC14B	16153702
FUS	16153702
FOXO1A	16153702
FLJ33768	16153702
NFIX	16153702
C6orf128	16153702
ME3	16153702
KLRA1	16153702
BC010732	16153702
C1QA	16153702
KDR	16153702
NCOA1	16153702
XAGE2	16153702
SFXN1	16153702
NR2F1	16153702
IL2RG	16153702
SPAG6	16153702
APOBEC3G	16153702
CSMD3	16153702
FLJ33167	16153702
HOXA4	16153702
EOMES	16153702
OTP	16153702
ADAMTSL1	16153702
ASCL2	16153702
FLJ25369	16153702
DLX5	16153702
FTLL1	16153702
LAMA4	16153702
DDX31	16153702
LHX5	16153702
LEF1	16153702
ZHX2	16153702
KRTAP3-1	16153702
GRID2	16153702
ENST00000333380	16153702
ENST00000355830	16153702
C9orf74	16153702
AMIGO2	16153702
LOC440590	16153702
TEX14	16153702
SEMA3A	16153702
ROR1	16153702
MEIS1	16153702
RHD	16153702
HOP	16153702
THBS2	16153702
SULF1	16153702
HIST1H2BN	16153702
SNX5	16153702
RDH10	16153702
PAX2	16153702
CAPON	16153702
HOXA13	16153702
OR2M2	16153702
ITIH5L	16153702
COMMD7	16153702
CHST5	16153702
ALOXE3	16153702
INHA	16153702
HHLA3	16153702
NR4A2	16153702
FERD3L	16153702
LHX2	16153702
CD82	16153702
NUP155	16153702
PAK1	16153702
ACD	16153702
LOC349136	16153702
RPS3A	16153702
ENST00000218188	16153702
LGALS13	16153702
ADD3	16153702
TDRD5	16153702
TAF12	16153702
NELL1	16153702
FGFR1	16153702
LY96	16153702
DLL1	16153702
EIF1AY	16153702
BUB1B	16153702
PRAC	16153702
ARPC5	16153702
TBC1D22B	16153702
RAD51C	16153702
MAN2C1	16153702
UNQ9370	16153702
ADAMTS16	16153702
IER5L	16153702
PRKCDBP	16153702
ENST00000246083	16153702
CLEC3A	16153702
RIF1	16153702
ENST00000304952	16153702
ATBF1	16153702
HIST1H2BI	16153702
GPS1	16153702
B3GALT4	16153702
ENST00000327975	16153702
LOC283337	16153702
PAG	16153702
KCNMB4	16153702
HSC20	16153702
NR2E1	16153702
GLI3	16153702
hSyn	16153702
GSH-2	16153702
FOXA2	16153702
UNQ1940	16153702
ZPBP2	16153702
XCL1	16153702
HIST1H4F	16153702
TOP2A	16153702
PHF21A	16153702
SSTR1	16153702
CAPZA2	16153702
C10orf48	16153702
DUSP12	16153702
EN2	16153702
MLLT10	16153702
MKRN1	16153702
ANKRD1	16153702
TCF21	16153702
HIST1H4E	16153702
GRAP2	16153702
PPP2R1B	16153702
ZNF79	16153702
ENST00000316333	16153702
AUH	16153702
FLI1	16153702
PSMA3	16153702
PBOV1	16153702
NFIA	16153702
FLJ32312	16153702
KIAA1919	16153702
SLC24A3	16153702
LGI1	16153702
SPRED1	16153702
PDE10A	16153702
TRPS1	16153702
TRIP4	16153702
LEFTY2	16153702
HN1	16153702
DBCCR1L	16153702
ENST00000335342,ENST00000336377	16153702
OR52A5	16153702
EXOSC9	16153702
NCBP1	16153702
SFRS4	16153702
TRIM5	16153702
KRTAP19-6	16153702
ENST00000308142	16153702
EFTUD1	16153702
LRFN3	16153702
BAMBI	16153702
ZFP95	16153702
OSR1	16153702
GJA1	16153702
GTPBP1	16153702
TFAP2C	16153702
SP8	16153702
SSBP2	16153702
STAT3	16153702
EPHA4	16153702
SALL1	16153702
ENST00000343447	16153702
NKX6-1	16153702
GALNT8	16153702
PROX1	16153702
MMP2	16153702
FOXD3	16153702
BAG5	16153702
PTF1A	16153702
JARID2	16153702
GOLGA6	16153702
DPYSL2	16153702
C15orf29	16153702
NR2F2	16153702
TAL1	16153702
CDC7	16153702
TLE3	16153702
GUCY2F	16153702
WDFY3	16153702
ATP6V1G1	16153702
ADRA2A	16153702
FLJ14936	16153702
PHF8	16153702
ISL1	16153702
WEE1	16153702
LBP	16153702
PRDM14	16153702
CD99L2	16153702
DNAJC9	16153702
CDH1	16153702
NEFL	16153702
SOX2	16153702
KLF5	16153702
NPAS3	16153702
ICMT	16153702
OR5AR1	16153702
NAALAD2	16153702
HAND1	16153702
GPC3	16153702
DKFZp686I15217	16153702
GNG10	16153702
KCNN3	16153702
BC069363	16153702
CPB1	16153702
GATA4	16153702
RASGRF2	16153702
HIST1H1B	16153702
LBX1	16153702
EN1	16153702
MAGED2	16153702
ST6GAL2	16153702
PCGF4	16153702
C7orf33	16153702
TNRC6A	16153702
RORB	16153702
DLX4	16153702
KITLG	16153702
ISL2	16153702
POU2F3	16153702
ARID1B	16153702
HOXB4	16153702
DLX2	16153702
FOXB1	16153702
RNF127	16153702
TALDO1	16153702
ESX1L	16153702
GBX2	16153702
ATP6V1D	16153702
KLHL14	16153702
ARX	16153702
MED12	16153702
OSR2	16153702
HYPE	16153702
ENST00000291982	16153702
HOXB5	16153702
FLJ35409	16153702
ENST00000334280	16153702
HOXD11	16153702
FLJ42280	16153702
PAX7	16153702
WDR49	16153702
FLJ43582	16153702
DACH1	16153702
ANKHD1	16153702
BMP7	16153702
CERKL	16153702
MAB21L1	16153702
PGEA1	16153702
IFI16	16153702
GALNT3	16153702
IFIH1	16153702
MGC34830	16153702
Ufm1	16153702
FLJ11029	16153702
ENST00000304181	16153702
SYNPR	16153702
HIST1H3D	16153702
TSC22D1	16153702
ZFP36L1	16153702
GTF3C4	16153702
FZD10	16153702
SKIL	16153702
FLJ45187	16153702
PRDM13	16153702
PTHLH	16153702
HIST1H2BO	16153702
LARGE	16153702
ShrmL	16153702
BC020923	16153702
DHDDS	16153702
FLJ45832	16153702
FOXC1	16153702
FRAT2	16153702
MRO	16153702
CDX1	16153702
HOXA3	16153702
ANKRD15	16153702
TCF20	16153702
HBG2	16153702
H2AFJ	16153702
KIAA1623	16153702
ONECUT1	16153702
HTR2C	16153702
GSC	16153702
HOXA7	16153702
RPS18	16153702
JMJD1A	16153702
NKX2-2	16153702
ZIC5	16153702
SIM1	16153702
GAS1	16153702
HOXB6	16153702
WT1	16153702
DTNA	16153702
ZFHX1B	16153702
HSPCA	16153702
GLDC	16153702
SULT1C2	16153702
ARSD	16153702
BLCAP	16153702
SLC30A1	16153702
CDW92	16153702
GAD2	16153702
OLFML3	16153702
FIBL-6	16153702
INSM1	16153702
HIST1H4L	16153702
HIST1H3J	16153702
UBE2D3	16153702
CDX2	16153702
ORC1L	16153702
CCDC6	16153702
IPF1	16153702
LOC153364	16153702
MAD1L1	16153702
C13orf7	16153702
WDR20	16153702
ONECUT2	16153702
ETV3	16153702
GPR10	16153702
FBXW11	16153702
CACNA1G	16153702
POLR3G	16153702
CDYL	16153702
CABLES1	16153702
TNC	16153702
MYF5	16153702
MGC4170	16153702
CA2	16153702
RAD54B	16153702
NPL4	16153702
TBL1XR1	16153702
HIST1H3G	16153702
DKK1	16153702
GABRR2	16153702
KCNN2	16153702
ENST00000334440	16153702
USP7	16153702
OLIG3	16153702
WIT-1	16153702
ZIC3	16153702
BC026345	16153702
RNF24	16153702
MTM1	16153702
MGC40168	16153702
MGC14798	16153702
REST	16153702
ENST00000319884	16153702
POU3F2	16153702
ST8SIA4	16153702
CTGF	16153702
MSC	16153702
FOXJ1	16153702
SORBS1	16153702
FLJ46347	16153702
KLHL4	16153702
LRRN1	16153702
FLJ10769	16153702
EPHA1	16153702
RGL1	16153702
NEBL	16153702
NKX2-3	16153702
POU3F4	16153702
TMEM23	16153702
STEAP2	16153702
GABRG3	16153702
SLC4A1AP	16153702
TGIF2	16153702
NS3TP2	16153702
MYEF2	16153702
TXN2	16153702
PARD3	16153702
SESN3	16153702
DUSP6	16153702
DKFZp667B0210	16153702
CSAD	16153702
NEF3	16153702
SOX17	16153702
KLF7	16153702
CNTNAP3	16153702
HOXC4	16153702
TCF7L1	16153702
MAP3K3	16153702
YAF2	16153702
COMMD3	16153702
SLC24A2	16153702
ELAVL2	16153702
KCNH5	16153702
GABRA5	16153702
C1R	16153702
CPT1A	16153702
C9orf97	16153702
FGF2	16153702
MYST3	16153702
HOXA9	16153702
GATA6	16153702
KIAA0101	16153702
NR6A1	16153702
FLJ25791	16153702
DLX1	16153702
SIX1	16153702
SFRP2	16153702
BUB3	16153702
ENST00000309467	16153702
PAX6	16153702
HAND2	16153702
PCTK2	16153702
OTX1	16153702
LRRN6A	16153702
NFE2L3	16153702
TRA2A	16153702
PEX13	16153702
NSE2	16153702
ZIC1	16153702
TIF1	16153702
ZNF570	16153702
PRPS1	16153702
LHX1	16153702
C7orf16	16153702
GPR154	16153702
EVX1	16153702
PPAP2A	16153702
DHRS3	16153702
POU5F1	16153702
ENST00000291011	16153702
HHEX	16153702
BHLHB5	16153702
NEUROG2	16153702
MGEA5	16153702
DPYSL3	16153702
NT5E	16153702
CLEC7A	16153702
GSH1	16153702
SFRP1	16153702
TFAP2D	16153702
ZDHHC6	16153702
PARG	16153702
PHGDH	16153702
FLJ23263	16153702
SHC3	16153702
PLAA	16153702
HAS2	16153702
FLJ20097	16153702
CXorf26	16153702
CUZD1	16153702
OLFM2	16153702
RFX4	16153702
WDR36	16153702
ATAD2	16153702
ZNF394	16153702
PIP5K1C	16153702
PIPOX	16153702
GTPBP3	16153702
NANOG	16153702
RBBP5	16153702
ENPP2	16153702
FLJ14816	16153702
ALKBH	16153702
PRPF31	16153702
HMGB2	16153702
HMG20A	16153702
DPPA4	16153702
FLJ10374	16153702
DSC3	16153702
NRN1	16153702
HIST1H2AM	16153702
RPL32	16153702
HIST2H2AB	16153702
PDCL	16153702
HIST1H2BE	16153702
HIST1H4K	16153702
HIST1H2BF	16153702
VPS52	16153702
FGF20	16153702
FGF3	16153702
HIST2H4	16153702
HESX1	16153702
FAM33A	16153702
GFRA1	16153702
GCNT2	16153702
SET	16153702
DEPDC2	16153702
EIF2S1	16153702
PHF17	16153702
ZMPSTE24	16153702
FLJ11301	16153702
GAP43	16153702
DBR1	16153702
VTI1A	16153702
HOXB1	16153702
NUDT5	16153702
PRKRIP1	16153702
DKFZP566D1346	16153702
GADD45G	16153702
ARMCX5	16153702
HIST1H1D	16153702
XTP7	16153702
KIF15	16153702
SMARCAD1	16153702
MRPS16	16153702
LRRTM3	16153702
TIMM23	16153702
SNRPN	16153702
KIAA1853	16153702
STAF65(gamma)	16153702
LOC169355	16153702
C16orf48	16153702
USP44	16153702
JUND	16153702
MGC88387	16153702
KLHL5	16153702
MTBP	16153702
TFPT	16153702
TRIM22	16153702
SPAG9	16153702
TMEM30A	16153702
MGC13102	16153702
ZNF582	16153702
KIAA0174	16153702
KIAA1143	16153702
C14orf156	16153702
AASDH	16153702
C10orf78	16153702
STMN2	16153702
TITF1	16153702
KIAA1279	16153702
C10orf7	16153702
MMP16	16153702
SOX5	16153702
KIAA1529	16153702
MRPL13	16153702
TDGF1	16153702
ZNF569	16153702
MGC39545	16153702

## Sheet: SOX2
GENE	PubMed ID
ZFOC1	16153702
FLJ11011	16153702
PTPN2	16153702
CDC42BPA	16153702
MYST3	16153702
AK3	16153702
PERLD1	16153702
ATF6	16153702
FLJ10652	16153702
COL21A1	16153702
FLJ20309	16153702
ADRA1A	16153702
PRSS8	16153702
ALDH16A1	16153702
NID67	16153702
NAALAD2	16153702
GSC	16153702
SPCS2	16153702
MAP3K11	16153702
CACNA2D1	16153702
FLJ14640	16153702
AP2A1	16153702
NEBL	16153702
PPP2R3A	16153702
FLJ10514	16153702
TEAD2	16153702
CYP1A1	16153702
SAP30	16153702
CDYL	16153702
BMPR2	16153702
HDAC2	16153702
TBC1D10B	16153702
ZNF286	16153702
CPS1	16153702
ERBB2	16153702
SUFU	16153702
TSGA14	16153702
ACO2	16153702
RKHD2	16153702
AIP1	16153702
C12orf2	16153702
FLJ20315	16153702
FGFR2	16153702
ENST00000259327	16153702
ENST00000331014	16153702
TFCP2L3	16153702
FEZ1	16153702
RIPK1	16153702
VIM	16153702
MEIS1	16153702
IRX2	16153702
ENST00000252032	16153702
PRP19	16153702
NEDD4L	16153702
hSyn	16153702
DUSP6	16153702
GRID2	16153702
PTCH	16153702
TIMM9	16153702
ABTB2	16153702
ID1	16153702
BC061909	16153702
PFTK1	16153702
FGF1	16153702
BHLHB5	16153702
SFRS15	16153702
PTF1A	16153702
RNASE6	16153702
ARMC6	16153702
AP3B1	16153702
ENST00000355920	16153702
HIS1	16153702
JUP	16153702
MGC29814	16153702
CA14	16153702
KITLG	16153702
LPHN1	16153702
NMU	16153702
RRAGD	16153702
RDH10	16153702
BC071771	16153702
RAB5A	16153702
DNM2	16153702
ELMOD1	16153702
RPRM	16153702
C6orf152	16153702
FLJ39779	16153702
GPRC6A	16153702
CYR61	16153702
FLJ32499	16153702
NKX2-3	16153702
HIST1H3I	16153702
HIST1H2AH	16153702
IFRG28	16153702
CDH2	16153702
BC030245	16153702
FGF19	16153702
NP	16153702
VASP	16153702
H2AFJ	16153702
C5orf4	16153702
FLJ35409	16153702
ASB18	16153702
PORIMIN	16153702
RRS1	16153702
HIST3H2BB	16153702
CBX8	16153702
SBP1	16153702
C14orf138	16153702
ARF3	16153702
MGC5508	16153702
STXBP2	16153702
DLL1	16153702
DBCCR1L	16153702
CHRNA1	16153702
ANKRD1	16153702
CCL2	16153702
NPR1	16153702
MGC14376	16153702
PSEN2	16153702
FLJ44313	16153702
HBG1	16153702
ENST00000358688	16153702
PTHLH	16153702
FLJ20211	16153702
LOC124491	16153702
DMRT1	16153702
LHPP	16153702
ZIC4	16153702
RAD23A	16153702
ADAR	16153702
CHES1	16153702
TJP3	16153702
ENST00000321991	16153702
UGT8	16153702
FLJ10996	16153702
ZNF393	16153702
NUSAP1	16153702
HEAB	16153702
NEUROG1	16153702
IMAA	16153702
C14orf11	16153702
COL12A1	16153702
BDH	16153702
SPIC	16153702
LTBR	16153702
ZNF575	16153702
ENST00000298406	16153702
LAT1-3TM	16153702
CHRM5	16153702
DKFZp547D2210	16153702
ACCN4	16153702
CA4	16153702
KCNH8	16153702
MRPL43	16153702
NR6A1	16153702
RAB25	16153702
ZFYVE19	16153702
GBX2	16153702
CDC14B	16153702
FUS	16153702
ZCCHC3	16153702
ENST00000322358	16153702
SLC7A5	16153702
RTBDN	16153702
BC032958	16153702
PCDH17	16153702
ENST00000296508	16153702
ENST00000330676	16153702
KRT12	16153702
HAND1	16153702
ETHE1	16153702
NME7	16153702
EPM2AIP1	16153702
C1QA	16153702
GAS	16153702
LOC387700	16153702
FBXL14	16153702
GGA1	16153702
PNMA1	16153702
IL12A	16153702
NM_021000	16153702
LEFTY1	16153702
SLC9A2	16153702
PTE1	16153702
H2AFX	16153702
GNAI1	16153702
SFXN1	16153702
SPAG6	16153702
DKFZp667B0210	16153702
NCOA1	16153702
TLE2	16153702
MPP4	16153702
JARID2	16153702
FLJ33167	16153702
ME3	16153702
IL2RG	16153702
BC039145	16153702
HAND2	16153702
INHA	16153702
SFRS14	16153702
KDR	16153702
FLJ20582	16153702
PVRL1	16153702
LRRC2	16153702
TAF15	16153702
CASP10	16153702
ZNF184	16153702
ALPL	16153702
HIST1H3F	16153702
FLJ25369	16153702
DLX5	16153702
C9orf43	16153702
SIX2	16153702
LIM2	16153702
BC008141	16153702
FOXJ2	16153702
MAT2B	16153702
FLJ34047	16153702
LHX5	16153702
EOMES	16153702
GRIN3A	16153702
CYB5R2	16153702
BG1	16153702
NIT1	16153702
HIST1H2BJ	16153702
ENST00000333380	16153702
ENST00000355830	16153702
CHRNE	16153702
C9orf74	16153702
FTLL1	16153702
LOC440590	16153702
NR4A3	16153702
DCC1	16153702
OR2B3	16153702
ROR1	16153702
BCAT1	16153702
HOP	16153702
THBS2	16153702
MGC35212	16153702
NR4A2	16153702
CSNK1E	16153702
NEDD9	16153702
FLJ36980	16153702
ABHD8	16153702
PTPN3	16153702
IGFBP2	16153702
SERPINA1	16153702
ALCAM	16153702
PPP1R12B	16153702
PRNP	16153702
ITIH5L	16153702
PPP1R2	16153702
FLI1	16153702
FOXO1A	16153702
RASIP1	16153702
NKTR	16153702
NDUFB8	16153702
FERD3L	16153702
CRK7	16153702
OSR2	16153702
CD82	16153702
PAK1	16153702
FLJ32447	16153702
RDH11	16153702
COMMD7	16153702
HBP1	16153702
DAZL	16153702
TAF12	16153702
KRTAP13-3	16153702
NELL1	16153702
FGFR1	16153702
INM01	16153702
LHX2	16153702
LY96	16153702
LOC338761	16153702
NPY2R	16153702
ASNA1	16153702
FLJ16008	16153702
RNF31	16153702
ADAMTS19	16153702
NEUROG2	16153702
FLJ32825	16153702
BUB1B	16153702
LOC349136	16153702
PRAC	16153702
DLX4	16153702
KIF13A	16153702
PITX2	16153702
FLJ22955	16153702
MAN2C1	16153702
ADAMTS16	16153702
RGS4	16153702
NR2E1	16153702
MADP-1	16153702
IER5L	16153702
PRKCDBP	16153702
ZDHHC14	16153702
TNFAIP6	16153702
DGAT2L6	16153702
PHAX	16153702
MYO9A	16153702
VAT1	16153702
KPNA3	16153702
ANP32B	16153702
B3GALT4	16153702
ENST00000327975	16153702
MAB21L1	16153702
LOC283337	16153702
DVL2	16153702
KCNMB4	16153702
HSC20	16153702
MLLT10	16153702
GSH-2	16153702
C9orf97	16153702
AVEN	16153702
FAM13C1	16153702
UNQ1940	16153702
OLFML2A	16153702
ENST00000246083	16153702
ABCA5	16153702
XCL1	16153702
C20orf175	16153702
HELLS	16153702
HIST1H4F	16153702
FLJ32384	16153702
TOP2A	16153702
SSTR1	16153702
TMEM24	16153702
GNA13	16153702
CAPZA2	16153702
SLC38A2	16153702
FLJ22471	16153702
FOXA2	16153702
TRAM1L1	16153702
ARFGEF1	16153702
MRPS11	16153702
PPP2R1B	16153702
ZNF416	16153702
AUH	16153702
ENST00000308618	16153702
GIF	16153702
HNRPC	16153702
LOC55954	16153702
ENST00000293218	16153702
NFIA	16153702
FARSLA	16153702
LMO6	16153702
FLJ32312	16153702
KIAA1919	16153702
SLC24A3	16153702
AQP2	16153702
LGI1	16153702
KIAA0738	16153702
EIF2C2	16153702
EIF4G2	16153702
C14orf122	16153702
HIST1H2BM	16153702
MAP3K12	16153702
CSGlcA-T	16153702
RXRG	16153702
GRAP2	16153702
MDC1	16153702
PYC1	16153702
CHN2	16153702
NKX2-2	16153702
TNFSF5IP1	16153702
RNF14	16153702
ENST00000343904	16153702
ENST00000335342,ENST00000336377	16153702
EXOSC9	16153702
HOXB13	16153702
SFRS4	16153702
FZD1	16153702
SOCS3	16153702
TRIM5	16153702
OTX1	16153702
MED25	16153702
MGC23908	16153702
OR3A4	16153702
CETN3	16153702
ZSWIM3	16153702
LRFN3	16153702
HIST1H4G	16153702
BAMBI	16153702
FLJ37118	16153702
RASA1	16153702
NOL4	16153702
BTK	16153702
BC009415	16153702
UBQLN4	16153702
ADRBK2	16153702
MYNN	16153702
WWTR1	16153702
ATBF1	16153702
ABHD11	16153702
CACNA1A	16153702
LEFTY2	16153702
PWP1	16153702
KIAA0962	16153702
TFAP2C	16153702
USP49	16153702
SGKL	16153702
STAT3	16153702
EPHA4	16153702
BMP2	16153702
SALL1	16153702
C10orf70	16153702
ENST00000302155	16153702
GALNT8	16153702
ShrmL	16153702
ENST00000308142	16153702
OFCC1	16153702
HDGF2	16153702
MSC	16153702
SESN3	16153702
FLJ33817	16153702
PAX2	16153702
PROX1	16153702
ENST00000268043	16153702
C6orf21	16153702
ENST00000354576	16153702
STAP2	16153702
HMOX1	16153702
BARHL2	16153702
CDKAL1	16153702
OR51I2	16153702
VPS35	16153702
MORF4L2	16153702
ABCB10	16153702
C15orf29	16153702
OLFM2	16153702
TAL1	16153702
NFIX	16153702
ENST00000339485	16153702
DKFZP564F0522	16153702
FLJ13236	16153702
FOXB1	16153702
HUMMLC2B	16153702
ENST00000338461	16153702
EDD	16153702
PITX3	16153702
KIAA0247	16153702
WDR49	16153702
C10orf84	16153702
ATP6V1G1	16153702
WHSC1L1	16153702
HOXD13	16153702
PHF8	16153702
CLEC1B	16153702
TXNRD1	16153702
182-FIP	16153702
C6orf166	16153702
SHREW1	16153702
PLEKHA4	16153702
TNFAIP2	16153702
C5R1	16153702
GSPT2	16153702
ZNF342	16153702
LBP	16153702
PRDM14	16153702
CD99L2	16153702
GOLGA6	16153702
FBXO11	16153702
BC069363	16153702
NOTCH1	16153702
HECTD2	16153702
RAP80	16153702
NUDT4	16153702
SIX3	16153702
SLC9A9	16153702
POLR3E	16153702
FLJ20512	16153702
GLI3	16153702
SENP2	16153702
KLF5	16153702
CRIM1	16153702
CSMD3	16153702
LAMA4	16153702
PSMB1	16153702
ISL1	16153702
RAB17	16153702
CBX3	16153702
MORF4L1	16153702
FLJ35382	16153702
RIF1	16153702
MGC3040	16153702
DFNB31	16153702
BC044580	16153702
HOXA1	16153702
BAT5	16153702
OSBPL1A	16153702
HLXB9	16153702
ARNTL2	16153702
FOXP1	16153702
PPM1B	16153702
ICMT	16153702
CSPG2	16153702
PIG8	16153702
HIST3H2A	16153702
LOC201895	16153702
EN1	16153702
LBX1	16153702
KRTAP13-4	16153702
KCNJ1	16153702
GAD1	16153702
ENST00000298125	16153702
MAGED2	16153702
TRIT1	16153702
SEPT6	16153702
ST6GAL2	16153702
FZD3	16153702
SLC2A12	16153702
NCBP1	16153702
OR5AR1	16153702
FRS2	16153702
DATF1	16153702
ABCF2	16153702
DDX5	16153702
AMOTL1	16153702
TPM3	16153702
PCGF4	16153702
C7orf33	16153702
FLJ23221	16153702
TNRC6A	16153702
ZBED3	16153702
LOC388818	16153702
RORB	16153702
UGT2B10	16153702
KIAA0586	16153702
GNG10	16153702
ACIN1	16153702
OSGEP	16153702
KCNN3	16153702
FLJ10006	16153702
ARID1B	16153702
VN1R2	16153702
ATOH1	16153702
SSX3	16153702
MGAT3	16153702
MAPRE2	16153702
PDE10A	16153702
TALDO1	16153702
PEX5L	16153702
PCDH12	16153702
TRPM3	16153702
FTL	16153702
PCDH8	16153702
BC047782	16153702
CTMP	16153702
ENST00000354929	16153702
MED12	16153702
MAP17	16153702
TBX5	16153702
ENST00000316011	16153702
HYPE	16153702
ENST00000291982	16153702
TRA1	16153702
GALNT3	16153702
ENST00000357878	16153702
RASGRF2	16153702
PLEK	16153702
ZIC2	16153702
PCIA1	16153702
ADD3	16153702
DACH1	16153702
HHAT	16153702
BC056682	16153702
USP37	16153702
RNF127	16153702
BMP7	16153702
TLE1	16153702
FLJ10970	16153702
PGEA1	16153702
BC033154	16153702
OTP	16153702
CA8	16153702
IFIH1	16153702
MGC34830	16153702
Ufm1	16153702
PRDX1	16153702
RAX	16153702
LZTS2	16153702
NPAS3	16153702
C1orf21	16153702
ANP32A	16153702
SYNPR	16153702
TSC22D1	16153702
TMC1	16153702
SLC16A6	16153702
ZFP36L1	16153702
RTN2	16153702
FZD10	16153702
SKIL	16153702
FLJ45187	16153702
TRIM16	16153702
LMO3	16153702
HNRPL	16153702
FLJ10884	16153702
LARGE	16153702
NCDN	16153702
POU2F1	16153702
DUSP12	16153702
BC020923	16153702
GEMIN7	16153702
C6orf141	16153702
DHDDS	16153702
ZFHX1B	16153702
GCM2	16153702
MRO	16153702
C4BPA	16153702
SERPINB4	16153702
TCF20	16153702
SLC30A1	16153702
PPP1R14D	16153702
HBG2	16153702
HIST1H2BB	16153702
PLEKHG3	16153702
FZD7	16153702
KIAA1623	16153702
RPL7	16153702
BRIP1	16153702
ONECUT1	16153702
ESX1L	16153702
RPS18	16153702
LETM2	16153702
SCN3A	16153702
NFE2	16153702
SLC25A18	16153702
IPF1	16153702
LOC90799	16153702
UBC	16153702
MRPL15	16153702
ZIC5	16153702
ZNF227	16153702
FZD2	16153702
ENST00000357217	16153702
USP25	16153702
FANCC	16153702
LOC403313	16153702
FRAT2	16153702
FLJ13197	16153702
DTNA	16153702
ZNF613	16153702
APOB48R	16153702
IFI16	16153702
GPC6	16153702
STARD10	16153702
ARPM1	16153702
HIST1H4D	16153702
ZFP160L	16153702
ARSD	16153702
KIAA1468	16153702
APOBEC3G	16153702
XK	16153702
KATNAL2	16153702
SMARCA3	16153702
CDW92	16153702
GAD2	16153702
CASP9	16153702
SPRED1	16153702
MRPS18B	16153702
INSM1	16153702
LRP2	16153702
FLJ12439	16153702
PKD1-like	16153702
MGC14289	16153702
RAB15	16153702
LOC339448	16153702
UBE2D3	16153702
ADFP	16153702
FOXL2	16153702
LOC221711	16153702
MGC2803	16153702
ZNF281	16153702
FXYD5	16153702
LOC153364	16153702
ARHGAP1	16153702
FEM1A	16153702
CNOT8	16153702
B4GALT6	16153702
TARBP2	16153702
GK2	16153702
YAF2	16153702
HIST1H1B	16153702
MTSS1	16153702
XPC	16153702
PPP2R1A	16153702
SENP8	16153702
ATF3	16153702
HIST4H4	16153702
WDFY2	16153702
FBXW11	16153702
C6orf130	16153702
ARIH1	16153702
C6orf72	16153702
RBPMS	16153702
C1orf16	16153702
POLR3G	16153702
TRPC4AP	16153702
CABLES1	16153702
PCSK5	16153702
TBP	16153702
RCOR3	16153702
CALM2	16153702
MYF5	16153702
HNRPK	16153702
RAB4B	16153702
FLJ25801	16153702
SEMA3A	16153702
MGC4170	16153702
CA2	16153702
OR3A2	16153702
MAST1	16153702
MOSPD3	16153702
LASP1	16153702
KIAA1754	16153702
FLJ14981	16153702
TBL1XR1	16153702
BC022371	16153702
DPP9	16153702
FLJ43582	16153702
JUB	16153702
MUS81	16153702
CREG2	16153702
ENST00000334440	16153702
USP7	16153702
SLC17A6	16153702
BC062632	16153702
GJA1	16153702
SP2	16153702
PYGM	16153702
FLJ35894	16153702
OLFML3	16153702
ZIC3	16153702
BCLAF1	16153702
MGC48625	16153702
ANKRD15	16153702
RNF24	16153702
MTM1	16153702
PDZRN4	16153702
MGC14798	16153702
MGC2941	16153702
SNX1	16153702
ENST00000319884	16153702
SEMA6A	16153702
C9orf76	16153702
ENST00000323051	16153702
THOP1	16153702
ENST00000309024	16153702
CEI	16153702
FLJ46347	16153702
PCBP1	16153702
KIAA1573	16153702
KBTBD10	16153702
TSKS	16153702
CDK6	16153702
LRRN1	16153702
EPHA1	16153702
FLJ10769	16153702
BMX	16153702
RNF144	16153702
IMP-1	16153702
ENST00000246013	16153702
RPS3A	16153702
MAGEB3	16153702
TMEM23	16153702
PLEKHA3	16153702
STEAP2	16153702
LHX8	16153702
KCNQ1DN	16153702
TGIF2	16153702
CHRNB3	16153702
PER2	16153702
ACOX1	16153702
EEF2	16153702
ENST00000313737	16153702
MGC40168	16153702
UBR1	16153702
LENG9	16153702
ZNF570	16153702
SORT1	16153702
DPYSL2	16153702
RAB3-GAP150	16153702
ST3GAL2	16153702
FLJ22794	16153702
SLCO5A1	16153702
KIF11	16153702
APP	16153702
HIST1H3H	16153702
LIAS	16153702
PTN	16153702
PPP1R11	16153702
EGLN3	16153702
SR-A1	16153702
ZADH2	16153702
ZCCHC14	16153702
HOXC4	16153702
TCF7L1	16153702
ZNF331	16153702
COMMD3	16153702
PLEKHA8	16153702
IQSEC2	16153702
RASL11B	16153702
SLC24A2	16153702
ELAVL2	16153702
DEPDC2	16153702
LYPDC1	16153702
CPT1A	16153702
SSBP3	16153702
TMSB10	16153702
FGF2	16153702
RGC32	16153702
STC1	16153702
HOXB3	16153702
BC068520	16153702
AZI1	16153702
HIST1H1A	16153702
SMAD3	16153702
GRM4	16153702
HIST1H3C	16153702
C20orf23	16153702
MIG-6	16153702
FLJ25791	16153702
DLX1	16153702
ENST00000218328	16153702
C14orf9	16153702
BC016825	16153702
SFRP2	16153702
ENST00000334708	16153702
ENST00000360940	16153702
FLJ30707	16153702
ENST00000309467	16153702
OAZ2	16153702
CDC7	16153702
PAX6	16153702
ARHGEF17	16153702
PCTK2	16153702
LRRN6A	16153702
NFE2L3	16153702
TRA2A	16153702
PEX13	16153702
HNRPA2B1	16153702
HTPAP	16153702
SCNN1A	16153702
GSK3B	16153702
TUBG1	16153702
TBC1D17	16153702
SP4	16153702
CBX2	16153702
E2F3	16153702
ZNF217	16153702
RFX1	16153702
C7orf16	16153702
SDCCAG8	16153702
SOX2	16153702
AGPAT4	16153702
ZNF312	16153702
DHRS3	16153702
PPAP2A	16153702
POU5F1	16153702
NAG	16153702
HHEX	16153702
SAV1	16153702
SLITRK5	16153702
DPYSL3	16153702
CSAD	16153702
TIF1	16153702
TLE3	16153702
ENST00000217537	16153702
POU3F4	16153702
RGS10	16153702
CLIC4	16153702
INHBA	16153702
DKFZp547G0215	16153702
DIAPH3	16153702
ARRDC3	16153702
SFRP1	16153702
ARL6	16153702
BC021127	16153702
ZNF222	16153702
UCRC	16153702
FOXD3	16153702
SPATA16	16153702
CTGF	16153702
FLJ11029	16153702
KCNH5	16153702
MSL3L1	16153702
ETV5	16153702
VDP	16153702
HIST2H2BE	16153702
NUCKS	16153702
C6orf111	16153702
LRAT	16153702
RBM22	16153702
HIST2H2AC	16153702
ADAMTSL1	16153702
RHD	16153702
SULF1	16153702
HIST1H4E	16153702
HN1	16153702
FLJ14936	16153702
ANKHD1	16153702
HIST1H3D	16153702
HIST1H2BO	16153702
JMJD1A	16153702
FIBL-6	16153702
HIST1H4L	16153702
HIST1H3J	16153702
ORC1L	16153702
C13orf7	16153702
TNC	16153702
RAD54B	16153702
DKK1	16153702
KCNN2	16153702
OLIG3	16153702
BC026345	16153702
REST	16153702
NS3TP2	16153702
BUB3	16153702
ZIC1	16153702
MGEA5	16153702
GTPBP3	16153702
WDR36	16153702
MMP16	16153702
PDCL	16153702
ATAD2	16153702
SOX5	16153702
FLJ20097	16153702
HESX1	16153702
FAM33A	16153702
TIMM23	16153702
GCNT2	16153702
TITF1	16153702
VPS52	16153702
TRIM22	16153702
HIST1H1D	16153702
SMARCAD1	16153702
FLJ14816	16153702
PARG	16153702
SHC3	16153702
KIAA1143	16153702
SNRPN	16153702
HAS2	16153702
AASDH	16153702
KIAA1279	16153702
NANOG	16153702
HIST2H4	16153702
GADD45G	16153702
FLJ10374	16153702
KIF15	16153702
PIPOX	16153702
LRRTM3	16153702
RFX4	16153702
FLJ23263	16153702
TDGF1	16153702
HIST1H2BF	16153702
USP44	16153702
PIP5K1C	16153702
HIST2H2AB	16153702
ENPP2	16153702
FGF20	16153702
KLHL5	16153702
MGC39545	16153702
FLJ11301	16153702
DPPA4	16153702
HOXB1	16153702
PRKRIP1	16153702
LOC169355	16153702
KIAA1853	16153702
ZNF569	16153702
PHF17	16153702
HIST1H2AM	16153702
HMG20A	16153702
HIST1H2BE	16153702
SPAG9	16153702
SET	16153702
EIF3S5	16153702
ARID4B	16153702
IK	16153702
CREB3L4	16153702
MEP50	16153702
NDUFA11	16153702
HDCMA18P	16153702
NDUFA2	16153702
TUBB	16153702
LOC283932	16153702
TTF2	16153702
HIST1H4I	16153702
WBP11	16153702
HNRPUL1	16153702
HDAC9	16153702
ALDH7A1	16153702
NBR1	16153702
LOC375035	16153702
EGR3	16153702
DKKL1	16153702
UFD1L	16153702
CRSP6	16153702
YPEL4	16153702
M96	16153702
HBXAP	16153702
LSM3	16153702
LSM4	16153702
UBE2C	16153702
COPB	16153702
HNRPA1	16153702
H3F3B	16153702
NFYA	16153702
COPS7A	16153702
DPAGT1	16153702
MAPBPIP	16153702
DPP3	16153702
DPPA2	16153702
ILF3	16153702
APEX1	16153702
M11S1	16153702
WDR23	16153702
NDUFB5	16153702
MCTS1	16153702
HIST2H2AA	16153702
LOC91661	16153702
LOH11CR2A	16153702
LOXL2	16153702
TIMP4	16153702
UBP1	16153702
AKT1S1	16153702
ADAM28	16153702
ING4	16153702
APH1A	16153702
HIST2H3C	16153702
IMP-3	16153702
UBOX5	16153702
LOC162427	16153702
HSPCB	16153702
ENST00000356724	16153702
MPHOSPH1	16153702
TXNL4B	16153702
HIST1H2AE	16153702
KIAA1164	16153702
ARF4L	16153702
HSPC268	16153702
DDX21	16153702
KIAA1229	16153702
MGC51082	16153702
DDX39	16153702
KIAA0495	16153702
CXCL5	16153702
MGC47869	16153702
MRPL47	16153702
HIST1H2BH	16153702
MMP10	16153702
MKKS	16153702
ARF4	16153702
HIST1H2AL	16153702
HSPC150	16153702
HSPC138	16153702
HIST1H2AJ	16153702
KIAA1166	16153702
TSNAXIP1	16153702
MRPS23	16153702
XAB2	16153702
ENST00000279873	16153702
HIST1H2AI	16153702
MOBP	16153702
MGC88374	16153702
DDX17	16153702
KIAA1505	16153702
DHX38	16153702
HPSE2	16153702
HEPH	16153702
LHFPL1	16153702
DHFRL1	16153702
DHRS6	16153702
ARHGAP11A	16153702
ENST00000334534	16153702
MLH1	16153702
MGC32020	16153702
HIST1H2BG	16153702
HIST1H4A	16153702
HIST1H4C	16153702
APOBEC3D	16153702
ZFP29	16153702
IDH3G	16153702
HIST1H3E	16153702
HIST1H3A	16153702
MGC14151	16153702
HIF1AN	16153702
MRPS27	16153702
MRPS31	16153702
HIST1H2BL	16153702
KLHL13	16153702
KCNJ6	16153702
CTH	16153702
ENSA	16153702
MGC35402	16153702
KCNMB2	16153702
KNTC1	16153702
MGC34799	16153702
TTC12	16153702
MGC33371	16153702
KIF2C	16153702
HSD17B12	16153702
T1A-2	16153702
FIP1L1	16153702
C20orf96	16153702
C21orf49	16153702
RANBP10	16153702
C21orf66	16153702
NKIRAS1	16153702
ZNF335	16153702
C22orf13	16153702
RBBP9	16153702
ZNF408	16153702
RAB30	16153702
C6orf204	16153702
PUM1	16153702
PTD015	16153702
ZNF566	16153702
FMO4	16153702
C18orf37	16153702
PGM2L1	16153702
ABCB7	16153702
RNPC2	16153702
C15orf20	16153702
BC006122	16153702
ZNF548	16153702
FKBP14	16153702
RGSL2	16153702
RBAK	16153702
ABLIM1	16153702
FLJ40125	16153702
RC74	16153702
FKBP7	16153702
FLJ41131	16153702
RBM23	16153702
PSMC2	16153702
ZNF547	16153702
PIK3R3	16153702
TESK2	16153702
CCND1	16153702
FBXO16	16153702
GBF1	16153702
ZNF225	16153702
ATF4	16153702
PTCD2	16153702
FBXL19	16153702
POLDIP3	16153702
CDC2	16153702
PIGN	16153702
GDAP1	16153702
PHF5A	16153702
ZNF224	16153702
CDC45L	16153702
PIN4	16153702
TCF7L2	16153702
C9orf5	16153702
PRPSAP1	16153702
ZNF300	16153702
G3BP	16153702
C9orf93	16153702
PRKAR1A	16153702
FBXO40	16153702
PPP2R5C	16153702
CBX5	16153702
ATP5F1	16153702
PPP1R15A	16153702
PPP1R10	16153702
CALR	16153702
POM121	16153702
POLE3	16153702
RPL15	16153702
PRCC	16153702
FLJ12505	16153702
SLAC2-B	16153702
BC022357	16153702
FLJ21616	16153702
BLZF1	16153702
FLJ12666	16153702
BMP5	16153702
SSR4	16153702
SGTA	16153702
SLC15A2	16153702
SFRS7	16153702
FLJ22688	16153702
BRCC2	16153702
SFPQ	16153702
SF3B5	16153702
STRA6	16153702
SH3GL3	16153702
BC064584	16153702
BC032347	16153702
FLJ16517	16153702
SNRPD3	16153702
SNRPA	16153702
BC052341	16153702
SNAPC3	16153702
SLC10A2	16153702
FLJ13479	16153702
FLJ20643	16153702
SLC7A11	16153702
SLC3A2	16153702
SLC39A1	16153702
FLJ20516	16153702
BCKDHA	16153702
BCL9	16153702
BTG1	16153702
SNAPC1	16153702
RPS26	16153702
C14orf108	16153702
STCH	16153702
RRN3	16153702
C14orf115	16153702
C14orf119	16153702
RRAS	16153702
FLJ22875	16153702
RPS29	16153702
FLJ10891	16153702
FLJ10634	16153702
RPLP1	16153702
RPL9	16153702
RPL36A	16153702
RPL30	16153702
C14orf159	16153702
RQCD1	16153702
SCNM1	16153702
FLJ11331	16153702
C10orf117	16153702
FLJ11021	16153702
ZNF646	16153702
SEC10L1	16153702
SDHD	16153702
C14orf105	16153702
SDCCAG1	16153702
C14orf10	16153702
SCG3	16153702
SC5DL	16153702
SB145	16153702
SAT	16153702
SASH1	16153702
C12orf14	16153702
RaLP	16153702
SDCCAG33	16153702
ZNF193	16153702
PCYT1B	16153702
OGT	16153702
PCTK1	16153702
ZNF175	16153702
TIAL1	16153702
ACTR1A	16153702
NOL6	16153702
PCF11	16153702
NSUN3	16153702
FANCF	16153702
CGI-37	16153702
GTL3	16153702
GSK3A	16153702
CLN3	16153702
CFL1	16153702
CDX4	16153702
EXOSC5	16153702
NUP160	16153702
TLP19	16153702
ZNF140	16153702
NRL	16153702
TIA1	16153702
GRK6	16153702
GGPS1	16153702
CER1	16153702
TIMM8B	16153702
OIP5	16153702
OXA1L	16153702
PDF	16153702
CDH9	16153702
ILF2	16153702
CDH6	16153702
CDH3	16153702
ORC6L	16153702
ZNF180	16153702
ABCB7	18443585
ACO2	18443585
ACOX1	18443585
ADAR	18443585
ADD3	18443585
ADFP	18443585
ADRBK2	18443585
AP2A1	18443585
ALCAM	18443585
ALPL	18443585
APEX1	18443585
APP	18443585
AQP2	18443585
ARF3	18443585
ARF4	18443585
ARL4D	18443585
ARHGAP1	18443585
ASNA1	18443585
ATF3	18443585
ATF4	18443585
ALDH7A1	18443585
ATP5F1	18443585
AUH	18443585
BCAT1	18443585
BCKDHA	18443585
CCND1	18443585
BCL9	18443585
BMP2	18443585
BMP7	18443585
ZFP36L1	18443585
KLF5	18443585
BTG1	18443585
BUB1B	18443585
CA2	18443585
CA4	18443585
CACNA1A	18443585
CACNA2D1	18443585
CALM2	18443585
CALR	18443585
CAPZA2	18443585
CASP9	18443585
CDC2	18443585
CDH2	18443585
CDH3	18443585
CDK6	18443585
CETN3	18443585
CFL1	18443585
FOXN3	18443585
CLN3	18443585
COL12A1	18443585
COPB1	18443585
CPT1A	18443585
CSNK1E	18443585
VCAN	18443585
CTGF	18443585
CTH	18443585
DDX5	18443585
DNM2	18443585
DPAGT1	18443585
DPYSL2	18443585
DPYSL3	18443585
DTNA	18443585
DUSP6	18443585
DVL2	18443585
E2F3	18443585
EEF2	18443585
EGR3	18443585
EIF4G2	18443585
ELAVL2	18443585
ENSA	18443585
EPHA1	18443585
ERBB2	18443585
FANCC	18443585
FANCF	18443585
FARSA	18443585
FGF2	18443585
FGFR1	18443585
FGFR2	18443585
FOXO1	18443585
FTL	18443585
FUS	18443585
FZD2	18443585
GJA1	18443585
GNAI1	18443585
GNG10	18443585
GRK6	18443585
GRID2	18443585
GSK3A	18443585
GSK3B	18443585
H2AFX	18443585
H3F3B	18443585
HAS2	18443585
HDAC2	18443585
HELLS	18443585
HHEX	18443585
HMOX1	18443585
HNRNPA1	18443585
HNRNPA2B1	18443585
HNRNPC	18443585
HNRPK	18443585
HNRNPL	18443585
HSP90AB1	18443585
TNC	18443585
ID1	18443585
IDH3G	18443585
IFI16	18443585
IGFBP2	18443585
CYR61	18443585
IK	18443585
ILF2	18443585
ILF3	18443585
INHBA	18443585
JARID2	18443585
JUP	18443585
KCNN2	18443585
KDR	18443585
KIF11	18443585
KPNA3	18443585
LAMA4	18443585
LASP1	18443585
ABLIM1	18443585
LOH11CR2A	18443585
LOXL2	18443585
LRP2	18443585
CAPRIN1	18443585
NBR1	18443585
SMAD3	18443585
MAN2C1	18443585
MLH1	18443585
MAP3K11	18443585
MOBP	18443585
MTM1	18443585
MYO9A	18443585
NCBP1	18443585
NDUFA2	18443585
NDUFB5	18443585
NDUFB8	18443585
NIT1	18443585
NKTR	18443585
NOTCH1	18443585
NP	18443585
ROR1	18443585
OAZ2	18443585
ORC1L	18443585
OXA1L	18443585
PRDX1	18443585
PAK1	18443585
PDCL	18443585
PCBP1	18443585
PCSK5	18443585
PCTK1	18443585
PCTK2	18443585
ENPP2	18443585
PFTK1	18443585
SERPINA1	18443585
PIN4	18443585
PITX2	18443585
EXOSC9	18443585
POU2F1	18443585
POU5F1	18443585
PPM1B	18443585
PPP1R2	18443585
PPP1R10	18443585
PPP2R1A	18443585
PPP2R1B	18443585
PPP2R3A	18443585
PPP2R5C	18443585
PRCC	18443585
PRKAR1A	18443585
PRNP	18443585
PRPSAP1	18443585
PRSS8	18443585
PSEN2	18443585
PSMB1	18443585
PSMC2	18443585
PTN	18443585
PTPN2	18443585
PTPN3	18443585
RAB5A	18443585
RAD23A	18443585
RASA1	18443585
RASGRF2	18443585
REST	18443585
RFX1	18443585
RGS10	18443585
RPL7	18443585
RPL9	18443585
RPL15	18443585
RPL30	18443585
RPL36A	18443585
RPLP1	18443585
RPS3A	18443585
RPS18	18443585
RPS26	18443585
RPS29	18443585
RTN2	18443585
SORT1	18443585
VPS52	18443585
SALL1	18443585
SAT1	18443585
SC5DL	18443585
SCNN1A	18443585
CXCL5	18443585
SDHD	18443585
SET	18443585
SFPQ	18443585
SFRP1	18443585
SFRP2	18443585
SFRS4	18443585
SFRS7	18443585
SGTA	18443585
SH3GL3	18443585
ST3GAL2	18443585
SKIL	18443585
SLC3A2	18443585
HLTF	18443585
SNAPC1	18443585
SNAPC3	18443585
SNRPA	18443585
SNRPD3	18443585
SNRPN	18443585
SNX1	18443585
SOX2	18443585
SP2	18443585
SSR4	18443585
STAT3	18443585
STC1	18443585
STCH	18443585
STXBP2	18443585
TAF12	18443585
TAL1	18443585
TALDO1	18443585
TARBP2	18443585
TBP	18443585
TCF7L2	18443585
TCF20	18443585
PPP1R11	18443585
TDGF1	18443585
LEFTY2	18443585
THBS2	18443585
THOP1	18443585
TIA1	18443585
TIAL1	18443585
TIMP4	18443585
TLE1	18443585
TLE2	18443585
TLE3	18443585
TNFAIP2	18443585
TOP2A	18443585
TPM3	18443585
HSP90B1	18443585
TUBG1	18443585
TXNRD1	18443585
UBC	18443585
UBE2D3	18443585
UBP1	18443585
UFD1L	18443585
UGT8	18443585
VASP	18443585
VIM	18443585
ZIC1	18443585
ZIC2	18443585
ZIC3	18443585
ZNF140	18443585
ZNF217	18443585
MAP3K12	18443585
USP7	18443585
FZD3	18443585
MYST3	18443585
MLLT10	18443585
ANP32A	18443585
SLC7A5	18443585
TAF15	18443585
MKKS	18443585
CDC7	18443585
CDC45L	18443585
EOMES	18443585
FZD1	18443585
FZD7	18443585
HIST2H2AA3	18443585
HIST2H2BE	18443585
HIST1H4C	18443585
TTF2	18443585
TEAD2	18443585
OGT	18443585
CDC42BPA	18443585
PIK3R3	18443585
PARG	18443585
AP3B1	18443585
CDC14B	18443585
PPAP2A	18443585
USO1	18443585
EIF3F	18443585
B3GALT4	18443585
GBF1	18443585
RIPK1	18443585
TRIM24	18443585
SAP30	18443585
HESX1	18443585
TSC22D1	18443585
PER2	18443585
SPAG9	18443585
SDCCAG1	18443585
TMSB10	18443585
BUB3	18443585
DDX21	18443585
LARGE	18443585
LRAT	18443585
PNMA1	18443585
MSC	18443585
DHRS3	18443585
B4GALT6	18443585
CNOT8	18443585
CER1	18443585
CDYL	18443585
MED17	18443585
GGPS1	18443585
ATP6V1G1	18443585
RBM39	18443585
MPHOSPH1	18443585
NFE2L3	18443585
RNF14	18443585
FEZ1	18443585
MORF4L2	18443585
MDC1	18443585
ZNF516	18443585
KIAA0391	18443585
PUM1	18443585
TMEM63A	18443585
ZNF646	18443585
HDAC9	18443585
KNTC1	18443585
FAM115A	18443585
KIAA0247	18443585
BCLAF1	18443585
DHX38	18443585
MTSS1	18443585
SPCS2	18443585
ARHGAP11A	18443585
ZEB2	18443585
HEPH	18443585
EPM2AIP1	18443585
SMG7	18443585
MED12	18443585
NAALAD2	18443585
ACOT8	18443585
ABCF2	18443585
DPP3	18443585
HUWE1	18443585
GPC6	18443585
ACTR1A	18443585
G3BP1	18443585
SFRS14	18443585
DDX39	18443585
MRPS31	18443585
TRIM22	18443585
HMG20A	18443585
TIMM23	18443585
VAT1	18443585
DDX17	18443585
NEBL	18443585
ANP32B	18443585
ARFGEF1	18443585
POLR3G	18443585
TRIM16	18443585
PDPN	18443585
LEFTY1	18443585
EXOC5	18443585
IGF2BP3	18443585
GNA13	18443585
MGEA5	18443585
RBBP9	18443585
SDCCAG8	18443585
C5orf4	18443585
NMU	18443585
GADD45G	18443585
MAGED2	18443585
MORF4L1	18443585
MSL3L1	18443585
CLP1	18443585
MAPRE2	18443585
KIF2C	18443585
RBPMS	18443585
UBE2C	18443585
DIDO1	18443585
HNRPUL1	18443585
PWP1	18443585
HYPE	18443585
NUDT4	18443585
FZD10	18443585
RNF24	18443585
DUSP12	18443585
CBX3	18443585
OIP5	18443585
MTF2	18443585
LPHN1	18443585
DKK1	18443585
MAST1	18443585
ACIN1	18443585
AZI1	18443585
EXPH5	18443585
MRPS27	18443585
PHF8	18443585
NCDN	18443585
39331	18443585
ZCCHC14	18443585
ANKRD15	18443585
KIAA0280	18443585
RRS1	18443585
SULF1	18443585
NUP160	18443585
FBXW11	18443585
NEDD4L	18443585
SASH1	18443585
DNAJC16	18443585
OBSL1	18443585
KIAA0368	18443585
PIP5K1C	18443585
FRAT2	18443585
COMMD3	18443585
SLC44A1	18443585
ICMT	18443585
CBX5	18443585
ETHE1	18443585
ZNF281	18443585
ORC6L	18443585
PPP1R15A	18443585
SSBP3	18443585
SLC7A11	18443585
SGK3	18443585
GSPT2	18443585
C9orf5	18443585
CBY1	18443585
RAB3GAP2	18443585
RAD54B	18443585
LSM4	18443585
BAMBI	18443585
ARIH1	18443585
ABTB2	18443585
USP49	18443585
CLIC4	18443585
FAM98A	18443585
C20orf194	18443585
SFRS18	18443585
TBC1D10B	18443585
PLEKHG3	18443585
GGA1	18443585
KIAA1279	18443585
TRPC4AP	18443585
KIF26A	18443585
TIMM9	18443585
TIMM8B	18443585
HBP1	18443585
ZRF1	18443585
ANKRD1	18443585
FOXP1	18443585
TJP3	18443585
EIF2C2	18443585
SLC39A1	18443585
LSM3	18443585
TNRC6A	18443585
PRPF19	18443585
KCNMB4	18443585
MAT2B	18443585
NKIRAS1	18443585
MAPBPIP	18443585
C11orf67	18443585
MRPS18B	18443585
MCTS1	18443585
ATAD2	18443585
MRPL15	18443585
UBE2T	18443585
C16orf80	18443585
SCG3	18443585
USP25	18443585
UCRC	18443585
TRA2A	18443585
NME7	18443585
AK3	18443585
COPS7A	18443585
C14orf122	18443585
TXNDC12	18443585
KLHL5	18443585
APH1A	18443585
RDH11	18443585
HSD17B12	18443585
ING4	18443585
HN1	18443585
NUSAP1	18443585
CRIM1	18443585
PIPOX	18443585
MEX3C	18443585
UBR5	18443585
NIP7	18443585
C11orf73	18443585
UFM1	18443585
LARP7	18443585
PCF11	18443585
NAG	18443585
MRPS23	18443585
SUFU	18443585
CYB5R2	18443585
UIMC1	18443585
WBP11	18443585
ARID4B	18443585
CRKRS	18443585
RSF1	18443585
RNUXA	18443585
FXYD5	18443585
RAB4B	18443585
POLE3	18443585
ERRFI1	18443585
GDAP1	18443585
SLC38A2	18443585
CCDC93	18443585
FBXL19	18443585
FAM63B	18443585
RRN3	18443585
TRIT1	18443585
TMEM103	18443585
ANKHD1	18443585
FLJ20309	18443585
WHSC1L1	18443585
TMEM160	18443585
TIPIN	18443585
ZNF770	18443585
ZSCAN2	18443585
PIH1D1	18443585
PPP2R3C	18443585
C14orf119	18443585
RNF31	18443585
C6orf166	18443585
RBM23	18443585
DARS2	18443585
RIF1	18443585
RIC8B	18443585
C12orf35	18443585
DPPA4	18443585
C14orf115	18443585
UBE2W	18443585
LSG1	18443585
ZNF331	18443585
FEM1A	18443585
STAP2	18443585
OSGEP	18443585
HIF1AN	18443585
IWS1	18443585
RBM22	18443585
CCDC94	18443585
POLR3E	18443585
VPS35	18443585
FLJ10769	18443585
C14orf108	18443585
RCOR3	18443585
ZNF701	18443585
H2AFJ	18443585
PRR11	18443585
FOXJ2	18443585
JMJD1A	18443585
EAPP	18443585
CISD1	18443585
MYNN	18443585
KIAA1166	18443585
UBQLN4	18443585
BDH2	18443585
SPIRE1	18443585
EXOSC5	18443585
SMARCAD1	18443585
OLFML3	18443585
XAB2	18443585
TNFSF5IP1	18443585
KIF15	18443585
AVEN	18443585
RAB25	18443585
MRPL47	18443585
KIAA0495	18443585
ZNF286A	18443585
KIAA1143	18443585
SFRS15	18443585
ODF2L	18443585
ARID1B	18443585
NUFIP2	18443585
SEMA6A	18443585
ARRDC3	18443585
RANBP10	18443585
LRRN1	18443585
CACHD1	18443585
TMEM16H	18443585
SCAF1	18443585
FAM60A	18443585
SENP2	18443585
TGIF2	18443585
SAV1	18443585
NSUN3	18443585
ZNF335	18443585
PRDM14	18443585
LHPP	18443585
RAB17	18443585
NOC3L	18443585
MOSPD3	18443585
NUCKS1	18443585
MRPS11	18443585
NOL6	18443585
RSRC2	18443585
C1orf163	18443585
PLEKHA3	18443585
RASL11B	18443585
TMEM108	18443585
C19orf43	18443585
SCNM1	18443585
C19orf58	18443585
TMEM109	18443585
DCC1	18443585
WDR77	18443585
PHF23	18443585
GNPTAB	18443585
LRFN3	18443585
C13orf7	18443585
C14orf138	18443585
HMBOX1	18443585
C1orf54	18443585
C1orf108	18443585
PRKRIP1	18443585
TBL1XR1	18443585
TBC1D17	18443585
ZNF668	18443585
C15orf29	18443585
VASH2	18443585
DCAKD	18443585
NANOG	18443585
KIAA0319L	18443585
DHDDS	18443585
PHF17	18443585
GRHL2	18443585
RMI1	18443585
C14orf159	18443585
PIF1	18443585
MUS81	18443585
FBXO11	18443585
WDR23	18443585
C1orf21	18443585
URM1	18443585
FIP1L1	18443585
DIAPH3	18443585
MED25	18443585
SLC7A5P1	18443585
TCF7L1	18443585
SF3B5	18443585
ABHD11	18443585
C22orf13	18443585
USP44	18443585
ARID5B	18443585
FAM96A	18443585
POLDIP3	18443585
LSMD1	18443585
AKT1S1	18443585
PPAPDC1B	18443585
MRPL43	18443585
GTPBP3	18443585
HDGF2	18443585
LINGO1	18443585
CCDC123	18443585
ZFYVE19	18443585
PRPF38A	18443585
MPND	18443585
JUB	18443585
MST150	18443585
ZCCHC3	18443585
ZCRB1	18443585
ATPBD4	18443585
CCDC45	18443585
TMEM55B	18443585
BTF3L4	18443585
CABLES1	18443585
ZNF300	18443585
HIST3H2A	18443585
PERLD1	18443585
ARMC6	18443585
SFXN1	18443585
C21orf66	18443585
TSGA14	18443585
EGLN3	18443585
PRKCDBP	18443585
OSBPL1A	18443585
TMEM123	18443585
WDFY2	18443585
LYPD1	18443585
NAT12	18443585
TMEM170	18443585
HEXIM2	18443585
WDR81	18443585
C18orf37	18443585
ZNF428	18443585
NDUFA11	18443585
AASDH	18443585
WDR36	18443585
C20orf96	18443585
HECTD2	18443585
XRRA1	18443585
FAM76B	18443585
ZNF664	18443585
C12orf60	18443585
FBXL14	18443585
FLJ40125	18443585
CREB3L4	18443585
C1orf211	18443585
COMMD7	18443585
IRX2	18443585
AMOTL1	18443585
RDH10	18443585
FBXO16	18443585
C8orf42	18443585
C9orf97	18443585
SPRED1	18443585
FAM134C	18443585
C1orf55	18443585
UBR1	18443585
TUBB	18443585
FLJ25801	18443585
FAM124A	18443585
[truncated: 14 more rows]

## Sheet: NANOG
GENE	PubMed ID
ZFOC1	16153702
RASL11B	16153702
FLJ11011	16153702
PTPN2	16153702
SLC24A2	16153702
PERLD1	16153702
PRCP	16153702
COMMD3	16153702
AQP9	16153702
FLJ10652	16153702
SIM1	16153702
THBS1	16153702
ADRA1A	16153702
PRSS8	16153702
MYF5	16153702
ALDH16A1	16153702
KCNH8	16153702
NID67	16153702
NAALAD2	16153702
GSC	16153702
MGC5391	16153702
MAP3K11	16153702
LRRN1	16153702
PRKCDBP	16153702
GSTT2	16153702
RAP1GDS1	16153702
ENST00000338461	16153702
UBAP2	16153702
DKFZP564K0822	16153702
PPP2R3A	16153702
RBP1	16153702
C21orf88	16153702
PEX1	16153702
LRRC28	16153702
ALS2CR16	16153702
CDYL	16153702
NUCKS	16153702
EST1B	16153702
KIAA1217	16153702
BMPR2	16153702
EIF4ENIF1	16153702
FBLN1	16153702
ZNF286	16153702
BC010732	16153702
CPS1	16153702
CAV1	16153702
ERBB2	16153702
ENST00000290943	16153702
HIST1H2AE	16153702
CACNG8	16153702
ACO2	16153702
HIST1H3A	16153702
TNPO1	16153702
C12orf2	16153702
CXADR	16153702
GPC4	16153702
MPDZ	16153702
ACSL4	16153702
FGFR2	16153702
VRK3	16153702
TRIM6	16153702
TFCP2L3	16153702
MARVELD2	16153702
RIPK1	16153702
UNC5D	16153702
GOLGA4	16153702
ZNF217	16153702
LECT1	16153702
PBX1	16153702
LOC51057	16153702
EPS15L1	16153702
IRX2	16153702
OSR2	16153702
ENST00000252032	16153702
TBC1D10B	16153702
PCNA	16153702
NR3C2	16153702
RPRM	16153702
MLR2	16153702
EVX1	16153702
GSPT2	16153702
PTCH	16153702
RARB	16153702
HSPC268	16153702
ID1	16153702
BC061909	16153702
FGF1	16153702
PFTK1	16153702
TIF1	16153702
C10orf3	16153702
TBK1	16153702
CCNE2	16153702
CITED2	16153702
SFRS15	16153702
KIF13A	16153702
ACTR1B	16153702
ORC6L	16153702
ODAG	16153702
KLF6	16153702
FLJ45983	16153702
ARMC6	16153702
EOMES	16153702
HIS1	16153702
HIST1H3F	16153702
ZNF473	16153702
MGC29814	16153702
ACADM	16153702
SLC1A1	16153702
KITLG	16153702
FUS	16153702
IPMK	16153702
SC5DL	16153702
VAPB	16153702
SCML1	16153702
GTF2E1	16153702
NMU	16153702
ATBF1	16153702
ENPP3	16153702
ATP7B	16153702
RAI1	16153702
ENST00000341482	16153702
SSH2	16153702
CEPT1	16153702
C1QTNF6	16153702
GANC	16153702
SUPT4H1	16153702
ENST00000334708	16153702
SS18L2	16153702
DNM2	16153702
TIP120A	16153702
TWIST1	16153702
ARF3	16153702
C10orf22	16153702
CYR61	16153702
PAPSS2	16153702
HIST1H3I	16153702
C14orf153	16153702
OTUB1	16153702
FLJ39739	16153702
LEPROTL1	16153702
IFRG28	16153702
HIST4H4	16153702
BC030245	16153702
FGF19	16153702
FLJ21062	16153702
RBM22	16153702
BC080624	16153702
NP	16153702
ALG9	16153702
VLDLR	16153702
BC064948	16153702
TSSC1	16153702
C14orf114	16153702
LHX4	16153702
H2AFJ	16153702
C5orf4	16153702
ENST00000303758	16153702
FOXD3	16153702
C6orf152	16153702
CDC42EP4	16153702
HIST3H2BB	16153702
PERP	16153702
SRPX2	16153702
SBP1	16153702
C14orf138	16153702
ZIC2	16153702
MGC5508	16153702
STXBP2	16153702
PDHB	16153702
LRP3	16153702
MGC40179	16153702
CHRNA1	16153702
ANKRD1	16153702
ATF4	16153702
NPR1	16153702
SECISBP2	16153702
PSEN2	16153702
FLJ44313	16153702
HBG1	16153702
ENST00000358688	16153702
PTHLH	16153702
FLJ20211	16153702
LOC124491	16153702
VRK2	16153702
DMRT1	16153702
ARMC4	16153702
TMEM38A	16153702
ZNF503	16153702
PKLR	16153702
BSCL2	16153702
LHPP	16153702
LRFN5	16153702
ZIC4	16153702
FBXL17	16153702
MGC4645	16153702
PRDM14	16153702
AK3	16153702
FAT	16153702
FLJ23861	16153702
JUP	16153702
ING1	16153702
RAD23A	16153702
OLFML2A	16153702
ADAR	16153702
MOBKL2B	16153702
PRPF39	16153702
PHYHIP	16153702
LYPDC1	16153702
BC009415	16153702
FLJ10996	16153702
CETN3	16153702
AP2A1	16153702
SET	16153702
RUNX1T1	16153702
KIAA1972	16153702
NEUROG1	16153702
IMAA	16153702
C14orf151	16153702
COL12A1	16153702
BDH	16153702
HDAC11	16153702
ENST00000323426	16153702
SPIC	16153702
LTBR	16153702
F11R	16153702
LAT1-3TM	16153702
MCC	16153702
MYOD1	16153702
ACCN4	16153702
TLX1	16153702
ANXA8	16153702
IL1RAPL1	16153702
CA4	16153702
MUC15	16153702
OACT2	16153702
EN1	16153702
ODF1	16153702
GYPC	16153702
ENST00000332835	16153702
SILV	16153702
RAB25	16153702
CACNA2D1	16153702
ACCN1	16153702
ZCCHC3	16153702
S100A11	16153702
ENST00000250479	16153702
SLC7A5	16153702
OR51M1	16153702
BC044580	16153702
MGC26717	16153702
NEBL	16153702
RAB3D	16153702
KRT12	16153702
ANP32C	16153702
DLX4	16153702
HEY2	16153702
ENST00000298406	16153702
C9orf82	16153702
PTGER2	16153702
KDR	16153702
GAS	16153702
ASCL2	16153702
LOC387700	16153702
BARX2	16153702
ENST00000258728	16153702
FBXL14	16153702
GGA1	16153702
PCDHGA1	16153702
NFKBIZ	16153702
NM_021000	16153702
ANAPC4	16153702
SLC9A2	16153702
PTE1	16153702
LEFTY1	16153702
KCNJ4	16153702
GNAI1	16153702
FHIT	16153702
ENST00000296508	16153702
PKIG	16153702
FSTL5	16153702
OSGEP	16153702
HOXA1	16153702
GTF3C4	16153702
FANCA	16153702
DDX17	16153702
TLE2	16153702
ENST00000330676	16153702
TCP11	16153702
MPP4	16153702
CSMD3	16153702
DOK3	16153702
ME3	16153702
AMOTL1	16153702
GDF3	16153702
HAND1	16153702
LHX5	16153702
IL2RG	16153702
BC039145	16153702
SALL2	16153702
HAND2	16153702
SFRS14	16153702
FLJ20582	16153702
BC063451	16153702
CFC1	16153702
KIAA0773	16153702
PNMA1	16153702
RRS1	16153702
H2AFX	16153702
NDNL2	16153702
KDELR3	16153702
GALNTL4	16153702
SEMA4F	16153702
FLJ25369	16153702
SRISNF2L	16153702
HLA-DQA1	16153702
AHSA1	16153702
SEC22L1	16153702
PCTK2	16153702
LIM2	16153702
CTSL2	16153702
ASXL1	16153702
HOXD1	16153702
FLJ34047	16153702
TIAM1	16153702
PRNP	16153702
MAK3	16153702
WDTC1	16153702
BG1	16153702
ENST00000333380	16153702
C9orf74	16153702
FLI1	16153702
FTLL1	16153702
SUFU	16153702
DCC1	16153702
NDUFB3	16153702
MGC2198	16153702
PRO1853	16153702
RASIP1	16153702
UBQLN4	16153702
MORF4L1	16153702
OR2B3	16153702
FLJ13096	16153702
ACCN2	16153702
DKFZp667B0210	16153702
ROR1	16153702
BCAT1	16153702
HOP	16153702
THBS2	16153702
CLIC4	16153702
KLHL18	16153702
TERF1	16153702
CCDC6	16153702
FLJ36980	16153702
HNRPH2	16153702
ABHD8	16153702
ZA20D3	16153702
ENST00000331014	16153702
PSMB1	16153702
FOXJ2	16153702
MGC2714	16153702
IGFBP2	16153702
CD82	16153702
VIM	16153702
SERPINA1	16153702
NM_001005287	16153702
PCGF4	16153702
FOXG1B	16153702
PPP1R12B	16153702
XAB1	16153702
NUP54	16153702
PPP2R1B	16153702
P15RS	16153702
ARPM1	16153702
AMIGO2	16153702
INHA	16153702
DCX	16153702
PTPRJ	16153702
COL4A6	16153702
C14orf122	16153702
GORASP2	16153702
GNG12	16153702
DDX20	16153702
PTPN1	16153702
LOC440590	16153702
SUSD1	16153702
MGC35048	16153702
GREB1	16153702
BCL9L	16153702
PFKFB1	16153702
ADRBK2	16153702
LOC349136	16153702
CHRNE	16153702
CYP24A1	16153702
NKTR	16153702
C20orf86	16153702
COMMD7	16153702
FOXO1A	16153702
UNQ9372	16153702
MPP6	16153702
SLC13A1	16153702
BC060851	16153702
PIK3R2	16153702
TAF12	16153702
FLJ45455	16153702
RBBP4	16153702
ARSD	16153702
TTC13	16153702
FGFR1	16153702
HOXB9	16153702
GPR31	16153702
INM01	16153702
PPP1R16B	16153702
LHX2	16153702
KHDRBS1	16153702
LY96	16153702
RNF31	16153702
BC022357	16153702
BUB1B	16153702
ARSF	16153702
RYR3	16153702
AK3L1	16153702
PITX2	16153702
LOC151963	16153702
ZNF206	16153702
MAN2C1	16153702
SIX1	16153702
RGS4	16153702
PTF1A	16153702
MADP-1	16153702
IER5L	16153702
CCT7	16153702
HOXD12	16153702
ZDHHC14	16153702
ENST00000329118	16153702
FOXB1	16153702
KIAA0063	16153702
POLR3D	16153702
TNFAIP6	16153702
RIF1	16153702
ENST00000358347	16153702
BC040993	16153702
FLJ10901	16153702
DGAT2L6	16153702
ATP11C	16153702
HIST1H4F	16153702
BC023549	16153702
C21orf6	16153702
OR13C4	16153702
MGC54289	16153702
BNIP1	16153702
KPNA3	16153702
ANP32B	16153702
ENST00000359554	16153702
B3GALT4	16153702
STRN	16153702
KLF15	16153702
UNQ9370	16153702
H2AFZ	16153702
LOC283337	16153702
DVL2	16153702
KIAA0241	16153702
HSC20	16153702
FLJ22573	16153702
RNASE6	16153702
FAM13C1	16153702
UNQ1940	16153702
COL21A1	16153702
C6orf141	16153702
MRPL51	16153702
RAB5A	16153702
PICALM	16153702
CSGlcA-T	16153702
ENST00000246083	16153702
SLC40A1	16153702
ABCA5	16153702
XCL1	16153702
C20orf175	16153702
SFI1	16153702
HELLS	16153702
C6orf64	16153702
FLJ40113	16153702
KCTD2	16153702
MFTC	16153702
DDX49	16153702
TOP2A	16153702
GCM2	16153702
BCLAF1	16153702
TMEM24	16153702
TMEM16A	16153702
GNA13	16153702
SPIRE2	16153702
DGKB	16153702
SATB2	16153702
PSMAL	16153702
CAPZA2	16153702
FLJ22471	16153702
DUSP12	16153702
CRYBB1	16153702
HIST1H4D	16153702
ENST00000269142	16153702
FOXA2	16153702
GPRC6A	16153702
PHF21B	16153702
CA8	16153702
MLLT10	16153702
PPP1R2	16153702
MKRN1	16153702
PORIMIN	16153702
HOXC4	16153702
CRYZ	16153702
FLJ45645	16153702
ZNF9	16153702
FLJ33167	16153702
ENST00000279028	16153702
NIP30	16153702
T	16153702
NFAT5	16153702
ZNF416	16153702
LOC401137	16153702
ENST00000308618	16153702
TSC22D2	16153702
MYO3A	16153702
MED25	16153702
MGC14376	16153702
KIAA1919	16153702
AQP2	16153702
LGI1	16153702
KIAA0738	16153702
SPRED1	16153702
B4GALT6	16153702
EIF4G2	16153702
PDE10A	16153702
SALL3	16153702
ENST00000215770	16153702
DOCK5	16153702
RXRG	16153702
GNA14	16153702
MGC8721	16153702
LRRC2	16153702
GRAP2	16153702
CNN2	16153702
E2F3	16153702
CRYBA4	16153702
NKX2-2	16153702
DMXL1	16153702
MS4A4A	16153702
FBXO31	16153702
ENST00000343904	16153702
USP3	16153702
OR52A5	16153702
EXOSC9	16153702
SLC30A7	16153702
DYM	16153702
FLJ32063	16153702
MYF6	16153702
FLJ12118	16153702
TRIM5	16153702
FARSLA	16153702
TPCN2	16153702
RGS9	16153702
NFIA	16153702
ENST00000308142	16153702
NODAL	16153702
DATF1	16153702
COL8A1	16153702
SOCS3	16153702
ZSWIM3	16153702
LRFN3	16153702
BAMBI	16153702
RASA1	16153702
CDS2	16153702
TBN	16153702
WWTR1	16153702
FEM1C	16153702
ZNF393	16153702
TRIP4	16153702
CDC14B	16153702
CACNA1A	16153702
FAM20C	16153702
LEFTY2	16153702
PWP1	16153702
KIAA0962	16153702
ABCG2	16153702
TFAP2C	16153702
STAT3	16153702
EPHA4	16153702
BMP2	16153702
MTMR1	16153702
ENST00000302155	16153702
ShrmL	16153702
ATAD2	16153702
TRIM54	16153702
GSH-2	16153702
MSC	16153702
DCLRE1C	16153702
R3HDM	16153702
BCAS1	16153702
APEX2	16153702
ARIH1	16153702
PROX1	16153702
APLP2	16153702
SFRS4	16153702
FLJ13984	16153702
BAG5	16153702
RAB38	16153702
SEC22L3	16153702
ENST00000343447	16153702
OR51I2	16153702
DPYSL2	16153702
EIF4B	16153702
ABCB10	16153702
C15orf29	16153702
ADAMTS4	16153702
TAL1	16153702
THAP8	16153702
NFIX	16153702
MGC33367	16153702
ENST00000330469	16153702
NM_012294	16153702
HUMMLC2B	16153702
CDC16	16153702
PITX3	16153702
HIST1H4G	16153702
ID2	16153702
SEMA3C	16153702
LOC127253	16153702
BC018206	16153702
ATP6V1G1	16153702
SLC24A3	16153702
ASCC2	16153702
FLJ14936	16153702
CRSP3	16153702
SIN3B	16153702
LOC196394	16153702
FKBP7	16153702
PHF8	16153702
NT5C2	16153702
CLEC1B	16153702
ENST00000322309	16153702
KIAA1280	16153702
EMX2	16153702
SCNM1	16153702
TCERG1	16153702
FLJ23451	16153702
SHREW1	16153702
MMP9	16153702
EXTL2	16153702
ISL1	16153702
POU4F1	16153702
WEE1	16153702
ZNF342	16153702
LBP	16153702
CD99L2	16153702
GOLGA6	16153702
EDD	16153702
WFDC6	16153702
BC069363	16153702
WHSC1L1	16153702
RAP80	16153702
SESTD1	16153702
FLJ20512	16153702
ACAT2	16153702
DNAJC9	16153702
CDH1	16153702
OR5A2	16153702
SENP2	16153702
KLF5	16153702
HECTD2	16153702
GCET2	16153702
Gm83	16153702
NPAS3	16153702
ICMT	16153702
CSPG2	16153702
C15orf24	16153702
ITGB1	16153702
CALB1	16153702
SIM2	16153702
RAB17	16153702
ERCC1	16153702
SGK	16153702
C9orf79	16153702
CPA5	16153702
EPHA7	16153702
TSKS	16153702
OSBPL1A	16153702
HLXB9	16153702
ZP4	16153702
CHN2	16153702
CLDN6	16153702
MAP3K12	16153702
MICB	16153702
HIST3H2A	16153702
LBX1	16153702
TRAF7	16153702
ETNK1	16153702
KRTAP13-4	16153702
ENST00000217260	16153702
KCNJ1	16153702
SEPT6	16153702
FLJ46082	16153702
OR5AR1	16153702
ISOC2	16153702
AMOT	16153702
ABCF2	16153702
DDX5	16153702
FLJ31153	16153702
DTX2	16153702
MGC3248	16153702
C7orf33	16153702
FLJ23221	16153702
FGF8	16153702
APOB	16153702
TNRC6A	16153702
ARX	16153702
ALCAM	16153702
HOXD11	16153702
CLDN1	16153702
HTR2B	16153702
SPG20	16153702
NEK8	16153702
MAP1LC3B	16153702
SOX2	16153702
NM_207512	16153702
DNAJC8	16153702
FLJ35409	16153702
C2orf7	16153702
GAD1	16153702
ST6GAL2	16153702
ADAMTS16	16153702
MICA	16153702
TALDO1	16153702
SPAG6	16153702
PEX5L	16153702
HBP1	16153702
FRS2	16153702
TRPM3	16153702
EEF2	16153702
SCGB3A2	16153702
FERD3L	16153702
APOM	16153702
GBX2	16153702
PCDH8	16153702
SMPDL3A	16153702
PRAC	16153702
MGC3040	16153702
KRT18	16153702
WNT3	16153702
LOC403313	16153702
ENST00000321905	16153702
FXR1	16153702
MED12	16153702
ASAM	16153702
TDO2	16153702
ENST00000322567	16153702
TBX5	16153702
ENST00000291982	16153702
LOC112937	16153702
TBX20	16153702
C19orf6	16153702
RPS3A	16153702
PNAS-4	16153702
RASGRF2	16153702
hSyn	16153702
KLF7	16153702
BC019341	16153702
C10orf26	16153702
NR4A2	16153702
RGS20	16153702
LOC51066	16153702
ASB1	16153702
ENST00000356869	16153702
CRYBA2	16153702
PCIA1	16153702
SLC36A4	16153702
BC060874	16153702
ARID1B	16153702
EPHB3	16153702
BC046199	16153702
DACH1	16153702
HHAT	16153702
BC056682	16153702
RNF127	16153702
BMP7	16153702
NADSYN1	16153702
ENPEP	16153702
FLJ32447	16153702
BFSP1	16153702
CNOT8	16153702
CERKL	16153702
MAB21L1	16153702
CBX3	16153702
BC033154	16153702
OTP	16153702
GALNT3	16153702
IFIH1	16153702
NKX2-3	16153702
MMP2	16153702
MGC34830	16153702
Ufm1	16153702
ENST00000304181	16153702
TMEM43	16153702
C1orf21	16153702
ANP32A	16153702
SYNPR	16153702
TMC1	16153702
ENST00000359260	16153702
HSPBAP1	16153702
LEF1	16153702
FLJ14281	16153702
CYP2S1	16153702
BC034752	16153702
PSMA1	16153702
EHBP1	16153702
TDE1	16153702
ZNRF2	16153702
SALL1	16153702
BC014953	16153702
FZD10	16153702
NR2E1	16153702
DIRC2	16153702
ENST00000328281	16153702
JARID2	16153702
TRIM16	16153702
LMO3	16153702
ANKMY2	16153702
HIST1H2BO	16153702
FBXL11	16153702
LARGE	16153702
DMRT3	16153702
PRO0149	16153702
IGFBP3	16153702
LOC137392	16153702
RORB	16153702
POU2F1	16153702
PLEKHA8	16153702
BC020923	16153702
WDHD1	16153702
DHDDS	16153702
ZFHX1B	16153702
FOXC1	16153702
TSC22D1	16153702
CFL1	16153702
CDX1	16153702
SERPINB3	16153702
EVA1	16153702
SEPP1	16153702
ZFP42	16153702
RAX	16153702
SSBP2	16153702
TCF20	16153702
MYH2	16153702
PPP1R14D	16153702
HBG2	16153702
PLEKHG3	16153702
ABHD11	16153702
FZD7	16153702
BC045706	16153702
ESX1L	16153702
FLJ45187	16153702
FLJ22794	16153702
ZNF398	16153702
CASP9	16153702
ENST00000316011	16153702
RPS18	16153702
LETM2	16153702
IPF1	16153702
HSPC171	16153702
LOC90799	16153702
KHSRP	16153702
UBC	16153702
CLIC1	16153702
EVPL	16153702
RNF17	16153702
C6orf32	16153702
CUGBP2	16153702
ADAMTS5	16153702
FZD2	16153702
ENST00000357217	16153702
HOXB5	16153702
MEF2A	16153702
HSPA4	16153702
MOV10	16153702
C19orf14	16153702
FRAT2	16153702
ENST00000327804	16153702
WT1	16153702
U2AF1L3	16153702
DTNA	16153702
APOB48R	16153702
IFI16	16153702
FLJ32675	16153702
ADD3	16153702
MGC2655	16153702
HSPCA	16153702
MGC29649	16153702
C6orf117	16153702
13CDNA73	16153702
BC040177	16153702
XK	16153702
MYEF2	16153702
BC053996	16153702
SLC30A1	16153702
XLKD1	16153702
CDW92	16153702
APOA2	16153702
BZW2	16153702
C10orf70	16153702
MGC45800	16153702
OLFML3	16153702
AP1S2	16153702
INSM1	16153702
LRP2	16153702
HOXB6	16153702
HCFC1R1	16153702
KIAA1623	16153702
MGC14289	16153702
RAB15	16153702
FKBP1B	16153702
ZNF281	16153702
ORC1L	16153702
FXYD5	16153702
ENST00000316333	16153702
DDX18	16153702
LOC153364	16153702
FEM1A	16153702
CGI-62	16153702
FZD8	16153702
LRRC29	16153702
ZNF367	16153702
HIST1H1B	16153702
PAX3	16153702
HNRPA2B1	16153702
PSENEN	16153702
RPL21	16153702
XPC	16153702
ZIC5	16153702
OAZ2	16153702
BCAR1	16153702
WDR20	16153702
EDA2R	16153702
ONECUT2	16153702
ETV3	16153702
FLJ13197	16153702
FBXW11	16153702
SNX1	16153702
KRTAP13-3	16153702
GLG1	16153702
ENST00000330543	16153702
DBCCR1L	16153702
POLR3G	16153702
OSR1	16153702
CABLES1	16153702
TBP	16153702
RNF144	16153702
TARBP2	16153702
CALM2	16153702
IMP-1	16153702
UBE2S	16153702
ZFP36L1	16153702
RPP25	16153702
HRG	16153702
FLJ25801	16153702
MGC4170	16153702
CA2	16153702
GAD2	16153702
ENST00000359178	16153702
CTTNBP2	16153702
ONECUT1	16153702
BC022371	16153702
BC008813	16153702
MDS1	16153702
FLJ43582	16153702
SPACA1	16153702
JUB	16153702
ANXA1	16153702
MUS81	16153702
TMEM23	16153702
ZNF185	16153702
COTL1	16153702
ENST00000334440	16153702
USP7	16153702
PHGDH	16153702
MAPK8	16153702
WIT-1	16153702
RBM24	16153702
SGKL	16153702
PYGM	16153702
LMCD1	16153702
ZIC3	16153702
LOC55924	16153702
FLJ10006	16153702
ANKRD15	16153702
RNF24	16153702
SLITRK5	16153702
MTM1	16153702
MGC40168	16153702
MGC14798	16153702
MGC2941	16153702
TRIM39	16153702
FAM35A	16153702
ENST00000319884	16153702
CSNK1E	16153702
DHCR7	16153702
ST8SIA4	16153702
PTGS2	16153702
PREX1	16153702
PCDH17	16153702
TRIP10	16153702
FOXJ1	16153702
TXNDC5	16153702
ENST00000309024	16153702
CEI	16153702
LRIG3	16153702
PCBP1	16153702
KLHL4	16153702
GRIPAP1	16153702
KIAA1573	16153702
KBTBD10	16153702
KATNB1	16153702
ADFP	16153702
EPHA1	16153702
HIST1H1A	16153702
NOPE	16153702
C20orf23	16153702
MGC39518	16153702
SLC26A8	16153702
MAPK14	16153702
GPC6	16153702
PLEKHA3	16153702
CHES1	16153702
TXNRD1	16153702
STEAP2	16153702
SEMA3A	16153702
COL4A5	16153702
CALCA	16153702
P4HA1	16153702
ATP6V1A	16153702
FLJ16641	16153702
PIM2	16153702
KCNQ1DN	16153702
ALPK3	16153702
FOXO3A	16153702
TBL1XR1	16153702
YAP1	16153702
LOC148898	16153702
ESM1	16153702
CNN3	16153702
SESN3	16153702
USP10	16153702
KCNN2	16153702
SCNN1A	16153702
LOC153684	16153702
FDPS	16153702
RAB3-GAP150	16153702
SPARC	16153702
ST3GAL2	16153702
TRPC4AP	16153702
MGC35440	16153702
FLJ22955	16153702
IDH3A	16153702
NEGR1	16153702
LOC116238	16153702
PTN	16153702
POU3F2	16153702
FLJ33817	16153702
SIX3	16153702
EGLN3	16153702
SR-A1	16153702
ZADH2	16153702
OR10K2	16153702
FLJ12572	16153702
NCOR1	16153702
CYP1B1	16153702
LOC57117	16153702
LOC126147	16153702
GATA3	16153702
YAF2	16153702
HIST1H1E	16153702
GPAM	16153702
DEPDC2	16153702
FLJ13273	16153702
ENST00000314890	16153702
PHTF2	16153702
GOLPH4	16153702
CPT1A	16153702
SSBP3	16153702
TMSB10	16153702
MYST3	16153702
STC1	16153702
THRB	16153702
TTC15	16153702
PKMYT1	16153702
INPP4A	16153702
HOXB3	16153702
MGC39545	16153702
GATA6	16153702
SMAD3	16153702
GRM4	16153702
FLJ46347	16153702
KIAA0101	16153702
C18orf23	16153702
PDHA2	16153702
CDK6	16153702
NR6A1	16153702
SORBS1	16153702
FLJ20156	16153702
NDUFS2	16153702
PODXL	16153702
FLJ10769	16153702
FLJ25791	16153702
DLX1	16153702
HMGN4	16153702
HOXB13	16153702
C14orf9	16153702
CSTF3	16153702
FLJ25333	16153702
HOXD13	16153702
SFRP2	16153702
GLUD1	16153702
C6orf78	16153702
MAGEB3	16153702
IL22RA2	16153702
MGC4796	16153702
ENST00000360940	16153702
FLJ30707	16153702
ENST00000309467	16153702
NPAS2	16153702
ZNF436	16153702
SKIL	16153702
CDC7	16153702
PAX6	16153702
OTX1	16153702
LRRN6A	16153702
SDCCAG33	16153702
RAD18	16153702
NFE2L3	16153702
C6orf166	16153702
GABRG3	16153702
RPL17	16153702
HIST1H2BG	16153702
NOLC1	16153702
FEZ1	16153702
RHBDL4	16153702
ZIC1	16153702
VSX1	16153702
RFX1	16153702
LHX1	16153702
C7orf16	16153702
VMD2L3	16153702
C9orf19	16153702
USH3A	16153702
GPR154	16153702
PLEKHF1	16153702
NEDD4L	16153702
DHRS3	16153702
PPAP2A	16153702
POU5F1	16153702
HHEX	16153702
PEA15	16153702
VPS35	16153702
SAV1	16153702
UXS1	16153702
HGD	16153702
MIR16	16153702
LAMA4	16153702
DPYSL3	16153702
CSAD	16153702
LOC124402	16153702
PPP2R5C	16153702
FLJ21816	16153702
KCTD15	16153702
CLEC7A	16153702
SLCO4C1	16153702
GAS2L1	16153702
CA14	16153702
IQSEC2	16153702
FGF2	16153702
TNFRSF12A	16153702
RPL32	16153702
ENST00000217537	16153702
RGS10	16153702
TCF7L1	16153702
PPFIBP1	16153702
CNTNAP3	16153702
RNF2	16153702
CDH2	16153702
KIF9	16153702
DKFZp547G0215	16153702
SFRP1	16153702
ZA20D1	16153702
ARL6	16153702
BC021127	16153702
FLJ20225	16153702
SDC4	16153702
SPATA16	16153702
RBPMS	16153702
FLJ11029	16153702
ETV5	16153702
MSL3L1	16153702
SERPINH1	16153702
FLJ10514	16153702
FLJ20315	16153702
MEIS1	16153702
PRP19	16153702
DUSP6	16153702
BHLHB5	16153702
AP3B1	16153702
FLJ39779	16153702
FLJ32499	16153702
CCL2	16153702
NUSAP1	16153702
EPM2AIP1	16153702
NME7	16153702
DLX5	16153702
MAT2B	16153702
NEDD9	16153702
FLJ32384	16153702
LOC55954	16153702
GALNT8	16153702
MORF4L2	16153702
WDR49	16153702
GLI3	16153702
GNG10	16153702
USP37	16153702
FLJ10884	16153702
GEMIN7	16153702
APOBEC3G	16153702
SMARCA3	16153702
UBE2D3	16153702
LOC221711	16153702
ARHGAP1	16153702
PPP2R1A	16153702
KIAA1754	16153702
GJA1	16153702
SP2	16153702
ZNF331	16153702
TUBG1	16153702
ZNF312	16153702
TLE3	16153702
UCRC	16153702
CTGF	16153702
C6orf111	16153702
LRAT	16153702
ADAMTSL1	16153702
RHD	16153702
SULF1	16153702
HIST1H4E	16153702
HN1	16153702
HIST1H3D	16153702
JMJD1A	16153702
FIBL-6	16153702
HIST1H4L	16153702
HIST1H3J	16153702
C13orf7	16153702
TNC	16153702
RAD54B	16153702
DKK1	16153702
OLIG3	16153702
BC026345	16153702
REST	16153702
NS3TP2	16153702
BUB3	16153702
MGEA5	16153702
SHC3	16153702
FAM33A	16153702
HESX1	16153702
FLJ23263	16153702
TRIM22	16153702
TDGF1	16153702
SPAG9	16153702
HIST1H1D	16153702
FLJ20097	16153702
PIPOX	16153702
PHF17	16153702
HMG20A	16153702
HIST2H4	16153702
FLJ10374	16153702
KLHL5	16153702
PDCL	16153702
SOX5	16153702
PARG	16153702
AASDH	16153702
HIST1H2AM	16153702
TIMM23	16153702
HOXB1	16153702
KIF15	16153702
HIST1H2BF	16153702
HIST1H2BE	16153702
FLJ14816	16153702
TITF1	16153702
WDR36	16153702
SNRPN	16153702
VPS52	16153702
GCNT2	16153702
NANOG	16153702
HAS2	16153702
ENPP2	16153702
SMARCAD1	16153702
DPPA4	16153702
LOC169355	16153702
LRRTM3	16153702
USP44	16153702
GTPBP3	16153702
KIAA1143	16153702
DHFRL1	16153702
SLC10A2	16153702
ZNF225	16153702
RPS26	16153702
HSPC150	16153702
ILF2	16153702
ILF3	16153702
CBX5	16153702
MEP50	16153702
DHX38	16153702
RPLP1	16153702
SNRPA	16153702
SLAC2-B	16153702
SASH1	16153702
HNRPA1	16153702
KLHL13	16153702
CGI-37	16153702
RQCD1	16153702
LSM3	16153702
ZNF224	16153702
RRN3	16153702
KNTC1	16153702
CER1	16153702
MGC14151	16153702
ACTR1A	16153702
HPSE2	16153702
CDC2	16153702
SLC7A11	16153702
RRAS	16153702
ZNF547	16153702
HNRPUL1	16153702
RNPC2	16153702
KIAA1164	16153702
CDH9	16153702
SDCCAG1	16153702
ZNF408	16153702
ADAM28	16153702
LOC162427	16153702
KCNMB2	16153702
CDC45L	16153702
SLC15A2	16153702
CDX4	16153702
ABCB7	16153702
ING4	16153702
ZNF300	16153702
HSD17B12	16153702
KIAA1505	16153702
DDX39	16153702
APH1A	16153702
SB145	16153702
CLN3	16153702
SF3B5	16153702
KIAA1229	16153702
MCTS1	16153702
ZNF566	16153702
IMP-3	16153702
LOH11CR2A	16153702
WBP11	16153702
MLH1	16153702
TSNAXIP1	16153702
TXNL4B	16153702
STRA6	16153702
C14orf10	16153702
BLZF1	16153702
FBXO40	16153702
GSK3A	16153702
FMO4	16153702
FLJ16517	16153702
OXA1L	16153702
NSUN3	16153702
MOBP	16153702
EIF3S5	16153702
APOBEC3D	16153702
PHF5A	16153702
ATP5F1	16153702
BMP5	16153702
TIA1	16153702
MMP10	16153702
WDR23	16153702
C9orf5	16153702
NRL	16153702
C20orf96	16153702
FLJ22875	16153702
EXOSC5	16153702
TESK2	16153702
FLJ22688	16153702
RANBP10	16153702
OIP5	16153702
BCKDHA	16153702
PSMC2	16153702
NBR1	16153702
RAB30	16153702
T1A-2	16153702
TTF2	16153702
FLJ21616	16153702
UFD1L	16153702
GBF1	16153702
BCL9	16153702
ENST00000279873	16153702
C6orf204	16153702
ENSA	16153702
FANCF	16153702
C14orf115	16153702
C14orf105	16153702
UBP1	16153702
ARF4	16153702
HIST1H2BH	16153702
PCTK1	16153702
PCYT1B	16153702
XAB2	16153702
HIST1H2AL	16153702
MGC35402	16153702
HIST2H3C	16153702
C10orf117	16153702
ENST00000356724	16153702
CALR	16153702
NOL6	16153702
HIST1H4C	16153702
PDF	16153702
MGC34799	16153702
FLJ10891	16153702
RC74	16153702
HIST1H4A	16153702
ARHGAP11A	16153702
HIST1H3E	16153702
HIST2H2AA	16153702
HDCMA18P	16153702
TCF7L2	16153702
MKKS	16153702
FLJ41131	16153702
FLJ20643	16153702
MGC47869	16153702
RaLP	16153702
RGSL2	16153702
TIAL1	16153702
ENST00000334534	16153702
FKBP14	16153702
FLJ12666	16153702
DPPA2	16153702
C18orf37	16153702
TIMP4	16153702
DPAGT1	16153702
FLJ11331	16153702
FLJ11021	16153702
ENTPD1	16153702
KRTAP3-1	16153702
GTPBP1	16153702
PRDM13	16153702
BLCAP	16153702
CDX2	16153702
SLC4A1AP	16153702
C10orf7	16153702
MGC13102	16153702
PRPF31	16153702
MRPS16	16153702
STAF65(gamma)	16153702
ALKBH	16153702
TFPT	16153702
NUDT5	16153702
C14orf156	16153702
CXorf26	16153702
POLR2J2	16153702
SLC39A9	16153702
SEC8L1	16153702
POLR1A	16153702
LOC130951	16153702
PPARGC1A	16153702
NVL	16153702
SERP1	16153702
POLL	16153702
TPX2	16153702
PF6	16153702
TM4SF6	16153702
PGBD4	16153702
TMP21	16153702
ZRANB3	16153702
PCDHB1	16153702
LARS	16153702
SHBG	16153702
PARP8	16153702
SH3RF2	16153702
SGNE1	16153702
ZNF584	16153702
OS-9	16153702
PAH	16153702
NYD-SP17	16153702
SLC13A4	16153702
PIGL	16153702
SF3B1	16153702
THAP10	16153702
ZNF551	16153702
THAP1	16153702
ZNF521	16153702
PKIB	16153702
ZNF484	16153702
LOC113828	16153702
LOC115509	16153702
TFB2M	16153702
ZNF434	16153702
LCMT2	16153702
MOCS3	16153702
UTP14A	16153702
RP11-529I10.4	16153702
WDR6	16153702
RABL4	16153702
MAMDC2	16153702
RABL3	16153702
SNRPE	16153702
RAB5B	16153702
MARCH7	16153702
RPS27A	16153702
SOCS4	16153702
WARS	16153702
SNRP70	16153702
LSM5	16153702
SPRY1	16153702
MRE11A	16153702
MRPL27	16153702
MRPL37	16153702
SUMO1	16153702
RPS13	16153702
RBM4	16153702
MGC20398	16153702
MGC15407	16153702
MGC2560	16153702
RNF121	16153702
MGC27466	16153702
MGC2747	16153702
RBM9	16153702
RBM7	16153702
RANGAP1	16153702
MDH1	16153702
ZNF174	16153702
RNF25	16153702
RBM14	16153702
MGC5178	16153702
SPATA11	16153702
SON	16153702
ZCCHC12	16153702
RAP1A	16153702
RNUT1	16153702
MDM2	16153702
LOC388152	16153702
UTS2	16153702
STK6	16153702
NEUROD1	16153702
PREPL	16153702
NFS1	16153702
TAS2R7	16153702
SCAND2	16153702
LOC440138	16153702
STK36	16153702
NIFUN	16153702
PSMB4	16153702
TTF1	16153702
TBCC	16153702
TBL1X	16153702
PPIL3	16153702
LOC220869	16153702
LOC200008	16153702
TSSK6	16153702
TCEAL8	16153702
NIF3L1	16153702
PSMD9	16153702
QARS	16153702
MSH2	16153702
PXMP3	16153702
ZNF202	16153702
USP16	16153702
SLITRK6	16153702
MSH5	16153702
SART3	16153702
LOC91689	16153702
ZNF226	16153702
NMT1	16153702
PSMD14	16153702
ZNF228	16153702
SAT2	16153702
NAP1L2	16153702
PSMB5	16153702
STK11IP	16153702
ZNF305	16153702
NEK7	16153702
USF1	16153702
APG4C	16153702
DKFZP564G2022	16153702
CNAP1	16153702
BC012542	16153702
CYP2R1	16153702
BC014776	16153702
BC029609	16153702
FLJ32112	16153702
FLJ32001	16153702
FLJ31438	16153702
FLJ30990	16153702
FLJ25416	16153702
CCDC12	16153702
BC075857	16153702
FLJ20010	16153702
CHCHD5	16153702
FLJ12770	16153702
FLJ12788	16153702
CBWD1	16153702
JUN	16153702
CBWD2	16153702
FLJ22795	16153702
FLJ14397	16153702
FLJ22104	16153702
DDX41	16153702
CEBPZ	16153702
FLJ20758	16153702
CYLD	16153702
FLJ21945	16153702
BC007862	16153702
CHST4	16153702
ATPIF1	16153702
COX6A1	16153702
COPE	16153702
CP110	16153702
ARCH	16153702
ARHGAP19	16153702
HIST1H2BD	16153702
ARMCX1	16153702
ASAH1	16153702
AP1G1	16153702
CS	16153702
CSTF1	16153702
COL7A1	16153702
GTF2H2	16153702
CCT6B	16153702
CYB5-M	16153702
HSPC111	16153702
BBP	16153702
HSPA5	16153702
GALK2	16153702
GART	16153702
GRPEL2	16153702
BAT3	16153702
GRIM19	16153702
B2M	16153702
GLA	16153702
COG7	16153702
AXIN2	16153702
HRB2	16153702
DDX23	16153702
ANGPT1	16153702
C3orf10	16153702
ABHD2	16153702
CALD1	16153702
ERH	16153702
C7orf35	16153702
ENST00000305321	16153702
CALCRL	16153702
DLG7	16153702
EME1	16153702
EHD4	16153702
FAM54A	16153702
EEF1E1	16153702
F25965	16153702
C21orf59	16153702
KIAA0652	16153702
C20orf9	16153702
CKS2	16153702
C20orf52	16153702
C20orf42	16153702
DPM1	16153702
CHM	16153702
ENST00000340225	16153702
C1orf8	16153702
DKFZP586A0522	16153702
C11orf1	16153702
EIF2AK3	16153702
ENST00000260257	16153702
DKFZP564O0523	16153702
C3orf19	16153702
eIF2A	16153702
FKSG24	16153702
FANCL	16153702
CHD2	16153702
FGIF	16153702
ELL2	16153702
EIF3S7	16153702
C14orf133	16153702
ABCB7	18443585
ACADM	18443585
ACAT2	18443585
ACO2	18443585
ADAR	18443585
ADD3	18443585
ADFP	18443585
ADRBK2	18443585
AP2A1	18443585
AP1G1	18443585
AK3L1	18443585
ALCAM	18443585
ANGPT1	18443585
ANXA1	18443585
APLP2	18443585
APOA2	18443585
APOB	18443585
AQP2	18443585
ARF3	18443585
ARF4	18443585
ARHGAP1	18443585
ASAH1	18443585
ATF4	18443585
ATP5F1	18443585
ATP6V1A	18443585
B2M	18443585
BCAT1	18443585
BCKDHA	18443585
BCL9	18443585
BMP2	18443585
BMP7	18443585
POLR3D	18443585
BNIP1	18443585
ZFP36L1	18443585
KLF5	18443585
BUB1B	18443585
CA2	18443585
CA4	18443585
CACNA1A	18443585
CACNA2D1	18443585
CALB1	18443585
CALD1	18443585
CALM2	18443585
CALR	18443585
CAPZA2	18443585
CASP9	18443585
CAV1	18443585
RUNX1T1	18443585
SERPINH1	18443585
ENTPD1	18443585
CDC2	18443585
CDH1	18443585
CDH2	18443585
CDK6	18443585
CETN3	18443585
CFL1	18443585
CHD2	18443585
FOXN3	18443585
CKS2	18443585
CLIC1	18443585
CLN3	18443585
CNN2	18443585
CNN3	18443585
COL4A5	18443585
COL4A6	18443585
COL7A1	18443585
COL12A1	18443585
COX6A1	18443585
CPT1A	18443585
CRYZ	18443585
CS	18443585
MAPK14	18443585
CSNK1E	18443585
VCAN	18443585
CSTF1	18443585
CSTF3	18443585
CTGF	18443585
CTSL2	18443585
CXADR	18443585
CYLD	18443585
CYP1B1	18443585
DCX	18443585
DDX5	18443585
DMXL1	18443585
DHCR7	18443585
DNM2	18443585
DPAGT1	18443585
DPYSL2	18443585
DPYSL3	18443585
DTNA	18443585
DUSP6	18443585
DVL2	18443585
E2F3	18443585
EEF2	18443585
EIF4B	18443585
EIF4G2	18443585
ENSA	18443585
EPHA1	18443585
ERBB2	18443585
ERCC1	18443585
ERH	18443585
EXTL2	18443585
FANCA	18443585
ACSL4	18443585
FANCF	18443585
FBLN1	18443585
FARSA	18443585
FAT	18443585
FDPS	18443585
GPC4	18443585
FGF2	18443585
FGFR1	18443585
FGFR2	18443585
FHIT	18443585
FKBP1B	18443585
FOXO1	18443585
FOXO3	18443585
FUS	18443585
FZD2	18443585
GALK2	18443585
GANC	18443585
GART	18443585
GATA6	18443585
GJA1	18443585
GLA	18443585
GLG1	18443585
GLUD1	18443585
GNAI1	18443585
GNG10	18443585
GOLGA4	18443585
GSK3A	18443585
GSTT2	18443585
GTF2E1	18443585
GTF2H2	18443585
GYPC	18443585
H2AFX	18443585
H2AFZ	18443585
HIST1H2BD	18443585
HAS2	18443585
HELLS	18443585
HHEX	18443585
HNRNPA1	18443585
HNRNPA2B1	18443585
HNRPH2	18443585
HOXB5	18443585
HSPA4	18443585
HSPA5	18443585
TNC	18443585
ID1	18443585
ID2	18443585
IDH3A	18443585
IFI16	18443585
IGFBP2	18443585
IGFBP3	18443585
CYR61	18443585
ILF2	18443585
ILF3	18443585
ING1	18443585
INPP4A	18443585
ITGB1	18443585
JARID2	18443585
JUN	18443585
JUP	18443585
KCNN2	18443585
KDR	18443585
KPNA3	18443585
TNPO1	18443585
KRT18	18443585
LAMA4	18443585
LOH11CR2A	18443585
LRP2	18443585
LRP3	18443585
NBR1	18443585
SMAD3	18443585
MAN2C1	18443585
MCC	18443585
MDH1	18443585
MEF2A	18443585
MICA	18443585
MICB	18443585
MLH1	18443585
MAP3K11	18443585
MMP2	18443585
MMP9	18443585
MOBP	18443585
MOV10	18443585
MRE11A	18443585
MSH2	18443585
MTM1	18443585
NAP1L2	18443585
NDUFB3	18443585
NDUFS2	18443585
NKTR	18443585
NMT1	18443585
NODAL	18443585
NP	18443585
NPAS2	18443585
ROR1	18443585
NVL	18443585
OAZ2	18443585
ORC1L	18443585
OXA1L	18443585
P4HA1	18443585
PDCL	18443585
PBX1	18443585
PCBP1	18443585
PCNA	18443585
PCTK1	18443585
PCTK2	18443585
PDHB	18443585
ENPP2	18443585
PEX1	18443585
PFTK1	18443585
SERPINA1	18443585
PIK3R2	18443585
PITX2	18443585
EXOSC9	18443585
PODXL	18443585
POU2F1	18443585
POU4F1	18443585
POU5F1	18443585
PPP1R2	18443585
PPP2R1A	18443585
PPP2R1B	18443585
PPP2R3A	18443585
PPP2R5C	18443585
PRCP	18443585
PKIB	18443585
MAPK8	18443585
PRNP	18443585
PRSS8	18443585
PSEN2	18443585
PSMA1	18443585
PSMB1	18443585
PSMB4	18443585
PSMB5	18443585
PSMC2	18443585
PSMD9	18443585
PTN	18443585
PTPN1	18443585
PTPN2	18443585
PXMP3	18443585
QARS	18443585
RAB5A	18443585
RAB5B	18443585
RAD23A	18443585
RANGAP1	18443585
RAP1A	18443585
RARB	18443585
RASA1	18443585
RASGRF2	18443585
RBBP4	18443585
RBM4	18443585
RBP1	18443585
REST	18443585
RFX1	18443585
RGS10	18443585
RNF2	18443585
RPL17	18443585
RPL21	18443585
RPL32	18443585
RPLP1	18443585
RPS3A	18443585
RPS13	18443585
RPS18	18443585
RPS26	18443585
RPS27A	18443585
RYR3	18443585
S100A11	18443585
VPS52	18443585
SALL2	18443585
SALL1	18443585
SC5DL	18443585
SCNN1A	18443585
SDC4	18443585
SEPP1	18443585
SET	18443585
SFRP1	18443585
SFRP2	18443585
SFRS4	18443585
SGK	18443585
SCG5	18443585
ST3GAL2	18443585
SILV	18443585
SKIL	18443585
SLC1A1	18443585
HLTF	18443585
SNRP70	18443585
SNRPA	18443585
SNRPE	18443585
SNRPN	18443585
SNX1	18443585
SON	18443585
SOX2	18443585
SP2	18443585
SPARC	18443585
STAT3	18443585
STC1	18443585
AURKA	18443585
STRN	18443585
STXBP2	18443585
SUPT4H1	18443585
TAF4B	18443585
TAF12	18443585
TAL1	18443585
TALDO1	18443585
TARBP2	18443585
TBCC	18443585
TBL1X	18443585
TBP	18443585
TCF7L2	18443585
TCF20	18443585
[truncated: 676 more rows]
