# Supplementary material for: Synergistic Transcriptional and Post-Transcriptional Regulation of ESC Characteristics by Core Pluripotency Transcription Factors in Protein-Protein Interaction Networks
Source: PLoS One. 2014 Aug 29;9(8):e105180. doi: 10.1371/journal.pone.0105180 (PMC4149371; doi:10.1371/journal.pone.0105180)
Supplement: Table S2 — Targets of “core” pluripotency TFs in the mouse. (XLS) [file pone.0105180.s011.xls]

## Sheet: OCT4
GENE	PubMed ID
Ldlrap1	16518401
AA536743	16518401
B630005N14Rik	16518401
Arhgef18	16518401
Tmem17	16518401
Etv5	16518401
Etv5	16518401
Gas8	16518401
Meig1	16518401
Rcor2	16518401
Rcor2	16518401
Mycbpap	16518401
Tmem16f	16518401
AW049604	16518401
D930010J01Rik	16518401
Gbf1	16518401
E330013P04Rik	16518401
Rapgef1	16518401
Bai1	16518401
Uhrf2	16518401
Plekha5	16518401
Plekha5	16518401
Arhgap8	16518401
Glo1	16518401
Manba	16518401
D6Mm5e	16518401
Egln3	16518401
Egln3	16518401
Abca4	16518401
Accn1	16518401
Adam12	16518401
Adam12	16518401
Adam19	16518401
Adrb3	16518401
Adss	16518401
Aebp2	16518401
Ahr	16518401
Akap2	16518401
Akap2	16518401
Akp2	16518401
Alox5ap	16518401
Apod	16518401
Arvcf	16518401
Ass1	16518401
Atbf1	16518401
Atp6v1b2	16518401
Slc7a3	16518401
Auh	16518401
Bad	16518401
Bak1	16518401
Bmi1	16518401
Bmp7	16518401
Bmpr1b	16518401
Bnip2	16518401
Bst1	16518401
Zfp36l1	16518401
Zfp36l1	16518401
Zfp36l1	16518401
Capzb	16518401
Catna2	16518401
Cbfa2t1h	16518401
Cd63	16518401
Cdh1	16518401
Cdh5	16518401
Cdh5	16518401
Cdx2	16518401
Cdyl	16518401
Cdyl	16518401
Cdyl	16518401
Ces1	16518401
Cfh	16518401
Chd1	16518401
Cit	16518401
Ckb	16518401
Cldn4	16518401
Cxcr3	16518401
Cntfr	16518401
Cntfr	16518401
Col18a1	16518401
Cradd	16518401
Csng	16518401
Cspg2	16518401
Cyp2c39	16518401
Dab1	16518401
Dkk1	16518401
Dll1	16518401
Dll1	16518401
Dmc1h	16518401
Dnahc8	16518401
Dpm1	16518401
Dpp6	16518401
Dscam	16518401
Dtnb	16518401
Lefty1	16518401
Lefty1	16518401
Ebf1	16518401
Ebf1	16518401
Phc1	16518401
Ell	16518401
Enah	16518401
Eno1	16518401
Eomes	16518401
Epc1	16518401
Epha4	16518401
Ephb4	16518401
Ephx2	16518401
Eps15-rs	16518401
Dppa5	16518401
Smarcad1	16518401
Cugbp2	16518401
Etv1	16518401
Ext1	16518401
Eya1	16518401
Igf2bp1	16518401
Ankrd6	16518401
Foxh1	16518401
Fcgr3	16518401
Fdxr	16518401
Fgf15	16518401
Fgfr1	16518401
Akr1b8	16518401
Foxn2	16518401
Flt1	16518401
Asb14	16518401
Brd2	16518401
Ftl1	16518401
Ftl1	16518401
Fzd5	16518401
Gal	16518401
Galr2	16518401
Gbp2	16518401
Gcm1	16518401
Gdf5	16518401
Gja1	16518401
Galk1	16518401
Gnai2	16518401
Gnaq	16518401
Gnas	16518401
Gnb2-rs1	16518401
Gpx4	16518401
Grb7	16518401
Grin2a	16518401
Grin2a	16518401
Gsh2	16518401
Baiap1	16518401
Gypa	16518401
H2-T10	16518401
Hdgf	16518401
Hes1	16518401
Hexb	16518401
Foxd1	16518401
Hhex	16518401
Hk2	16518401
Hmga2	16518401
Onecut1	16518401
Hoxb6	16518401
Hsd17b3	16518401
Hsd3b5	16518401
Hspca	16518401
Igfbp3	16518401
Il1rap	16518401
Il6st	16518401
Lrig1	16518401
Irx2	16518401
Irx2	16518401
Itih3	16518401
Itpr1	16518401
Jag1	16518401
Jak2	16518401
Jarid2	16518401
Jarid2	16518401
Jarid2	16518401
Kcnh3	16518401
Kif21a	16518401
Kif3a	16518401
Kpna4	16518401
Ldlr	16518401
Lhx2	16518401
Lhx5	16518401
Lifr	16518401
Lifr	16518401
Lmnb1	16518401
Lmx1b	16518401
Loxl1	16518401
Lrrn2	16518401
Elovl6	16518401
Ly6c	16518401
Oxr1	16518401
Mad1l1	16518401
Mad1l1	16518401
Smad7	16518401
Foxc1	16518401
Mgat3	16518401
Mid1	16518401
Mif	16518401
Mknk1	16518401
Mllt2h	16518401
Mmp16	16518401
Grap2	16518401
Morc	16518401
Morc	16518401
Morc	16518401
Psmd7	16518401
Msh5	16518401
Mtap7	16518401
Mtf2	16518401
Mast2	16518401
Mup3	16518401
Mvk	16518401
Myf5	16518401
Myo10	16518401
Ncam1	16518401
Ncam2	16518401
Ncl	16518401
Ncoa1	16518401
Ndufs4	16518401
Nes	16518401
Nfatc2ip	16518401
Nfib	16518401
Nfix	16518401
Nhlh2	16518401
Nkx6-1	16518401
Nmyc1	16518401
Nmyc1	16518401
Zfml	16518401
Nrxn1	16518401
Ocm	16518401
Osm	16518401
Otx2	16518401
Otx2	16518401
Pam	16518401
Pappa	16518401
Pbx3	16518401
Pcaf	16518401
Pcsk6	16518401
Pdyn	16518401
Pgr	16518401
Pik3cd	16518401
Pik3r1	16518401
Pja1	16518401
Prkca	16518401
Prkcb1	16518401
Pa2g4	16518401
Plxna2	16518401
Pml	16518401
Pou5f1	16518401
Ppargc1a	16518401
Ppm1a	16518401
Ppm1a	16518401
Ppp1cc	16518401
Ppp2cb	16518401
Pipox	16518401
Ptch1	16518401
Ptch1	16518401
C330005L02Rik	16518401
Ptprj	16518401
Abcd4	16518401
A530088H08Rik	16518401
Qk	16518401
Ranbp1	16518401
Rara	16518401
Rarg	16518401
Rbpms	16518401
Rest	16518401
Rit2	16518401
C80913	16518401
Rnf12	16518401
Rnf12	16518401
Rpe65	16518401
Rpia	16518401
Ryr1	16518401
Sap18	16518401
Sars1	16518401
Sdf2	16518401
Sdpr	16518401
Sec61g	16518401
Sema5b	16518401
Sez6	16518401
Sgk	16518401
Zfp106	16518401
Shh	16518401
St3gal1	16518401
St6galnac3	16518401
Six4	16518401
Skil	16518401
Slit1	16518401
Sumo3	16518401
Snai1	16518401
Sox11	16518401
Sox2	16518401
Rbms3	16518401
Spnb2	16518401
Wdr11	16518401
Strbp	16518401
C230094B15Rik	16518401
Scarb1	16518401
BC004728	16518401
BC035291	16518401
9030612M13Rik	16518401
Asb18	16518401
Stag1	16518401
Eif4g1	16518401
B130055L09Rik	16518401
C730036D15Rik	16518401
Nudcd3	16518401
Syk	16518401
Mlr1	16518401
Lpp	16518401
Lpp	16518401
Kcnk12	16518401
AI841794	16518401
BC027127	16518401
Ubxd3	16518401
T2	16518401
Tal2	16518401
AV340375	16518401
Tbca	16518401
Tbl1x	16518401
Tbx1	16518401
Tbx3	16518401
2410080H04Rik	16518401
Tcf7	16518401
Tcf3	16518401
Tcfeb	16518401
Tcfeb	16518401
Tcl1	16518401
BC003277	16518401
Tcp11	16518401
Sema6d	16518401
Rhbdl7	16518401
Socs2	16518401
Socs2	16518401
Tcte2	16518401
Tcte3	16518401
Tctex1	16518401
1500004A08Rik	16518401
Tdgf1	16518401
Rufy1	16518401
Rufy1	16518401
Adamts2	16518401
Nmur2	16518401
Tead1	16518401
Centa2	16518401
Myst2	16518401
Tesp2	16518401
Mbip	16518401
4933426M11Rik	16518401
Sipa1l1	16518401
Tgfa	16518401
Tgfa	16518401
Pou6f2	16518401
Tgfbr3	16518401
Tiam1	16518401
Trim24	16518401
Titf1	16518401
Tkt	16518401
Tle1	16518401
Tle3	16518401
Tle4	16518401
Tnfrsf8	16518401
Tnfsf11	16518401
Tnfsf12	16518401
Tnr	16518401
Top1	16518401
Plscr1	16518401
Tfrc	16518401
Trh	16518401
Tob1	16518401
Trp53	16518401
Tyro3	16518401
Upp1	16518401
Vav2	16518401
Vezf1	16518401
Vrk1	16518401
Pik4ca	16518401
Gm605	16518401
BC022623	16518401
Adcy5	16518401
Btbd9	16518401
Plcl2	16518401
Zfp521	16518401
Pik3c3	16518401
Mapk4	16518401
Glis3	16518401
Yes1	16518401
C1ql2	16518401
Rab7l1	16518401
Nmnat2	16518401
Zfp41	16518401
Zfp64	16518401
B3gnt7	16518401
B3gnt7	16518401
Camk1d	16518401
Zfpm2	16518401
Zic3	16518401
Mapkap1	16518401
Gtdc1	16518401
Agps	16518401
Prkcbp1	16518401
D930015E06Rik	16518401
D930015E06Rik	16518401
Tsrc1	16518401
Olfm3	16518401
BC022150	16518401
Nrd1	16518401
Frmd4b	16518401
2410005H09Rik	16518401
4921513O04	16518401
3830422K02Rik	16518401
4732435N03Rik	16518401
BC031853	16518401
Tat	16518401
6430548M08Rik	16518401
Ankrd25	16518401
Hnt	16518401
Eif2c1	16518401
L3mbtl3	16518401
4932418K24Rik	16518401
Lrfn5	16518401
G630009D10Rik	16518401
Klf6	16518401
Klf6	16518401
Fyb	16518401
Gadd45g	16518401
Pde4d	16518401
Hs2st1	16518401
Il17d	16518401
D230005D02Rik	16518401
Odz2	16518401
Odz4	16518401
Odz4	16518401
Spry2	16518401
Spry4	16518401
Srp54	16518401
Sulf1	16518401
9430067K14Rik	16518401
Ankmy1	16518401
Whsc2	16518401
Cdh7	16518401
Lass6	16518401
Zfp533	16518401
Frem2	16518401
Zfp462	16518401
C130073F10Rik	16518401
Slc1a7	16518401
Dlgap3	16518401
Dnb5	16518401
Gm443	16518401
A930017N06Rik	16518401
Stard13	16518401
Plxna4	16518401
4732429I09Rik	16518401
BC037708	16518401
Oas3	16518401
Ccrl1	16518401
Tox	16518401
Usp7	16518401
Olfr835	16518401
Olfr76	16518401
Cd97	16518401
Esrrb	16518401
Esrrb	16518401
Rage	16518401
Ror2	16518401
Slc27a4	16518401
Zbtb24	16518401
Lsamp	16518401
Grm4	16518401
Dysf	16518401
Gm672	16518401
Map4k4	16518401
Ppp2r5c	16518401
Ppp2r5c	16518401
9630008K15Rik	16518401
Eif4e2	16518401
Mon1b	16518401
Ephb1	16518401
Trp53bp1	16518401
Clnk	16518401
Shrm	16518401
MGC68323	16518401
AI790205	16518401
1110051B16Rik	16518401
Grinl1a	16518401
D3Wsu161e	16518401
Twistnb	16518401
D10Ucla1	16518401
Tnfrsf19	16518401
Iqgap1	16518401
Hnf4g	16518401
4930518C23Rik	16518401
Dusp4	16518401
C330012H03Rik	16518401
A930041G11Rik	16518401
A730037L19Rik	16518401
Lrig3	16518401
D930036F22Rik	16518401
B430218L07Rik	16518401
D030011O10Rik	16518401
Negr1	16518401
Tnpo3	16518401
Tnpo3	16518401
Tmem26	16518401
Ppfia2	16518401
Pigl	16518401
Rai17	16518401
A430065P19Rik	16518401
Sdk1	16518401
Grit	16518401
Slc9a9	16518401
Mapk15	16518401
LOC333669	16518401
Slc41a2	16518401
A730055C05Rik	16518401
Centg2	16518401
Myo18a	16518401
BC053994	16518401
2410025L10Rik	16518401
Hrmt1l4	16518401
C330014B19Rik	16518401
C330014B19Rik	16518401
BC052040	16518401
MGC102251	16518401
Ebi3	16518401
Lats2	16518401
Spag6	16518401
Atp8a2	16518401
Hs6st1	16518401
Park2	16518401
H2afz	16518401
Rif1	16518401
D6Ertd253e	16518401
D5Ertd606e	16518401
Rhpn2	16518401
Ppp2r2d	16518401
Brms1l	16518401
Suz12	16518401
D10Ertd214e	16518401
Rutbc2	16518401
D11Bwg0280e	16518401
Chst3	16518401
Corin	16518401
Vti1a	16518401
Vti1a	16518401
Blcap	16518401
Bat2	16518401
Egfl6	16518401
Slc23a2	16518401
Scap2	16518401
Catnal1	16518401
Gabbr1	16518401
Mkrn1	16518401
Tbc1d8	16518401
Nphs1	16518401
Pdgfc	16518401
Pdgfc	16518401
Igsf4a	16518401
Igsf4a	16518401
Paxip1	16518401
Cpxm2	16518401
D1Bwg0491e	16518401
Astn2	16518401
Stx1b2	16518401
Rbm14	16518401
Rybp	16518401
Acate2	16518401
Pdlim5	16518401
2610024G14Rik	16518401
Mast1	16518401
Rgs17	16518401
Aldrl6	16518401
Terf2ip	16518401
Sertad2	16518401
Rhbg	16518401
Sorcs1	16518401
Hic2	16518401
Sall1	16518401
Slc35b4	16518401
Tdh	16518401
Sumf1	16518401
Arhgap23	16518401
Pias4	16518401
Jph2	16518401
Gpa33	16518401
Myg1	16518401
Syt9	16518401
Rbp7	16518401
Smoc2	16518401
Clstn2	16518401
Ralb	16518401
St7	16518401
Ptges	16518401
Asb4	16518401
Clstn1	16518401
1810009M01Rik	16518401
Ranbp17	16518401
Fbxo36	16518401
Fbxo36	16518401
1110059E24Rik	16518401
1500006O09Rik	16518401
Sec11l3	16518401
Atp6v1c1	16518401
Dhrs7	16518401
Taf12	16518401
Ndufb3	16518401
Asrgl1	16518401
Asrgl1	16518401
Rpe	16518401
Acp6	16518401
5730528L13Rik	16518401
Ccnh	16518401
Dcbld1	16518401
4931406I20Rik	16518401
4931406I20Rik	16518401
Slc16a9	16518401
1200009K13Rik	16518401
Cdk5rap1	16518401
Cdk5rap1	16518401
2610042L04Rik	16518401
2610042L04Rik	16518401
2610042L04Rik	16518401
2610042L04Rik	16518401
2610042L04Rik	16518401
Cdc37l1	16518401
1700019D03Rik	16518401
Rpl14	16518401
Ttc14	16518401
2610200G18Rik	16518401
P2y5	16518401
Med18	16518401
Lyzl1	16518401
Jam2	16518401
2810426N06Rik	16518401
Spbc24	16518401
Spbc24	16518401
Kirrel3	16518401
Mscp	16518401
1700021F05Rik	16518401
Spire1	16518401
0610009K11Rik	16518401
2010204K13Rik	16518401
1100001D10Rik	16518401
1110001A23Rik	16518401
Tspan11	16518401
Zfyve21	16518401
Drd1ip	16518401
1110012J17Rik	16518401
1110030H02Rik	16518401
Dnaic1	16518401
1500001A10Rik	16518401
Ing1l	16518401
2310007F12Rik	16518401
Avpi1	16518401
2310044H10Rik	16518401
1810026J23Rik	16518401
Ms4a10	16518401
Zfp219	16518401
2810422O20Rik	16518401
Kctd2	16518401
5730469M10Rik	16518401
4931440L10Rik	16518401
Atoh8	16518401
Rfx4 or AK034131	16518401
4933434M16Rik	16518401
4933434G05Rik	16518401
4933432P15Rik	16518401
Rbks	16518401
Riok1	16518401
Arid5b	16518401
Ches1	16518401
Ches1	16518401
9130011E15Rik	16518401
Pnpt1	16518401
1200008A14Rik	16518401
Nup93	16518401
Zfp297b	16518401
Nanog	16518401
Cnot2	16518401
Adck1	16518401
Wdfy3	16518401
2610019F03Rik	16518401
2610019F03Rik	16518401
Pgm2	16518401
Sfrs2ip	16518401
Lrpprc	16518401
2810405J04Rik	16518401
2810441C07Rik	16518401
Thsd2	16518401
Crtac1	16518401
2900052N01Rik	16518401
2900052N01Rik	16518401
Bmper	16518401
Irak3	16518401
Btbd11	16518401
Slc35f5	16518401
2410043F08Rik	16518401
Cxxc1	16518401
Hnrpr	16518401
4632419K20Rik	16518401
4932417H02Rik	16518401
Snx11	16518401
Ifitm7	16518401
Pck2	16518401
Ddit4	16518401
Dhcr24	16518401
4930486G11Rik	16518401
Slc35f4	16518401
Slc35f4	16518401
2610033H07Rik	16518401
Igfbpl1	16518401
Igfbpl1	16518401
Igfbpl1	16518401
Igfbpl1	16518401
2310009E04Rik	16518401
Mitc1	16518401
5033405K12Rik	16518401
Arhgap15	16518401
Grhpr	16518401
Rab2b	16518401
Msrb2	16518401
2610511E22Rik	16518401
Unc5cl	16518401
Msi2h	16518401
Upp2	16518401
Upp2	16518401
2410193C02Rik	16518401
Jmjd2c	16518401
Dok5	16518401
Rbm17	16518401
Sec24a	16518401
Ehmt1	16518401
Ralgps2	16518401
2410011O22Rik	16518401
C030002O17Rik	16518401
4930555I21Rik	16518401
Zfp623	16518401
Cnot10	16518401
Cnot10	16518401
Igsf3	16518401
Ern1	16518401
Pdcl2	16518401
Wwox	16518401
Slc19a3	16518401
Lrfn1	16518401
Lrba	16518401
Zfp202	16518401
Pum1	16518401
Uck2	16518401
Uck2	16518401
Dusp12	16518401
Syt13	16518401
Syt13	16518401
Pres	16518401
Ckap2	16518401
Tcfcp2l1	16518401
Akap12	16518401
Akap12	16518401
Gimap3	16518401
Cstf2t	16518401
Gtf2a1	16518401
Sytl3	16518401
Sytl3	16518401
Usmg1	16518401
Kremen1	16518401
Cd96	16518401
Pla1a	16518401
Pcdhgc3	16518401
Pard3	16518401
Immp2l	16518401
Immp2l	16518401
Fzd10	16518401
Csmd1	16518401
Ubqln4	16518401
Sfxn5	16518401
Stk17b	16518401
Rdh10	16518401
C230093N12Rik	16518401
Tiparp	16518401
Fzd8	18555785
Tex2	18555785
Dtl	18555785
Nsl1	18555785
Anxa11	18555785
Napg	18555785
Nvl	18555785
4930473A06Rik	18555785
Rad23b	18555785
Arhgap12	18555785
9630058J23Rik	18555785
Tfb2m	18555785
2310005N03Rik	18555785
BC026590	18555785
Tle4	18555785
Tmco1	18555785
5730403B10Rik	18555785
Aars	18555785
Ccdc100	18555785
Stag3	18555785
Arid1a	18555785
Ccdc21	18555785
Polr2d	18555785
Dnaic1	18555785
Camta1	18555785
Dnajc11	18555785
Txnl4b	18555785
Tln1	18555785
Gabpa	18555785
Top3b	18555785
Banp	18555785
BC046331	18555785
Creb3	18555785
Trap1	18555785
Crls1	18555785
Utp14b,Acsl3	18555785
Ppil3	18555785
Arih1	18555785
Eif2b1	18555785
1700106N22Rik	18555785
Cct6a	18555785
Cxxc4	18555785
Scd1	18555785
Rbm4b	18555785
Cdx1	18555785
Baz1b	18555785
Sema4b	18555785
Mizf	18555785
Pop7	18555785
Gpc2	18555785
Cstf2t	18555785
Mapkbp1	18555785
Fbxo15	18555785
Wipi1	18555785
Cd109	18555785
2410131K14Rik	18555785
Plekhg4	18555785
D730040F13Rik	18555785
Nudt9	18555785
Rpl5	18555785
4931428F04Rik	18555785
Hsf4	18555785
Arbp	18555785
Ddx55	18555785
Tmem118	18555785
Megf9	18555785
1110008J03Rik	18555785
Ddx54	18555785
Clasp1	18555785
Anapc7	18555785
Dner	18555785
St3gal4	18555785
2310028H24Rik	18555785
Gcn1l1	18555785
Armc6	18555785
Cnot10	18555785
4631403P03Rik	18555785
Ell	18555785
Cope	18555785
3110056O03Rik	18555785
Exosc8	18555785
Cacng2	18555785
BC049806	18555785
Icam1	18555785
BC023814	18555785
Isg20l2	18555785
Acad11	18555785
Nsd1	18555785
Ebi3	18555785
Supt16h	18555785
Ppm1h	18555785
Alg5	18555785
Morc3	18555785
Liph	18555785
BC002199	18555785
Hist1h2bk	18555785
Eif4a2	18555785
Gstcd	18555785
Ints12	18555785
Rab8a	18555785
Nup133	18555785
Coro1b	18555785
A230046K03Rik	18555785
Ercc2	18555785
Bcnp1	18555785
Stk38	18555785
Blcap	18555785
Abcg1	18555785
Pknox1	18555785
Tpm3	18555785
Slc25a39	18555785
Gm50	18555785
Zfp142	18555785
Ipo13	18555785
Ppp2cb	18555785
4930432K21Rik	18555785
Prepl	18555785
Mycbp	18555785
Tssk6	18555785
Ammecr1l	18555785
Ddit3	18555785
Sept2	18555785
Lsm10	18555785
Map3k11	18555785
Bcs1l	18555785
Sfpq	18555785
Cr2	18555785
Pcnxl3	18555785
Kcnb1	18555785
Usp52	18555785
Bard1	18555785
1810029B16Rik	18555785
Tox4	18555785
Foxo3a	18555785
Cd164	18555785
Hdac2	18555785
Prune	18555785
Coq3	18555785
Dpy19l4	18555785
Ypel5	18555785
Tsen54	18555785
Ppp1cb	18555785
5730494M16Rik	18555785
Timm44	18555785
Celsr3	18555785
Map2k7	18555785
Ldlr	18555785
Cited2	18555785
Bckdha	18555785
Zfp704	18555785
Exosc5	18555785
Prok2	18555785
Rad54l	18555785
Gbl	18555785
Pex11b	18555785
Fchsd2	18555785
Phf8	18555785
Hnrpul1	18555785
Lipe	18555785
Tssk3	18555785
Rab7	18555785
Rbpj	18555785
Rps6ka1	18555785
Rplp2	18555785
Sars	18555785
Klhl5	18555785
Atf7ip	18555785
Zfpl1	18555785
Leng4	18555785
1110001J03Rik	18555785
Vamp1	18555785
BC017133	18555785
Nanog	18555785
5330437I02Rik	18555785
Shroom3	18555785
Yif1a	18555785
1700040I03Rik	18555785
Tgfbr3	18555785
Fzd10	18555785
Stmn2	18555785
Jmjd1a	18555785
4930535B03Rik	18555785
Hs3st2	18555785
Pex3	18555785
Rps16	18555785
Hsd17b11	18555785
Copb1	18555785
Aptx	18555785
Bola2	18555785
1500001A10Rik	18555785
2610207I05Rik	18555785
Idua	18555785
Limk1	18555785
Mir16	18555785
Chchd2	18555785
Diap1	18555785
Hdac3	18555785
Giyd2	18555785
Atxn2l	18555785
Zkscan2	18555785
Crkrs	18555785
1700025K23Rik	18555785
Mtf2	18555785
Ccnc	18555785
Wipi2	18555785
Deadc1	18555785
Ftsj2	18555785
Tceb3	18555785
Zbtb40	18555785
Unc84a	18555785
2700050L05Rik	18555785
Psmd9	18555785
Atad4	18555785
Ubc	18555785
Ehd3	18555785
Prkrip1	18555785
Ywhag	18555785
Sec23ip	18555785
Ipo7	18555785
Asf1a	18555785
Tsen34	18555785
Ephb4	18555785
Zfp42	18555785
Cops4	18555785
Rps6kb1	18555785
Tubd1	18555785
Rnuxa	18555785
1200003I07Rik	18555785
D130040H23Rik	18555785
Tpst2	18555785
Ndufaf1	18555785
Vti1a	18555785
BC019943	18555785
Zfp335	18555785
Stk35	18555785
8430406I07Rik	18555785
Snrp70	18555785
Lrp6	18555785
Tnpo3	18555785
Aldh7a1	18555785
Clstn2	18555785
Tut1	18555785
Dnmt1	18555785
Jag2	18555785
Ctnnb1	18555785
Itgb3bp	18555785
Pomp	18555785
Ube1dc1	18555785
Dll4	18555785
BC020077	18555785
Cdca5	18555785
Mt1	18555785
AI427122	18555785
Chd9	18555785
Junb	18555785
Prkcq	18555785
Rfx1	18555785
Dhx38	18555785
Psmc2	18555785
D6Wsu163e	18555785
Gm1631	18555785
Casz1	18555785
Atp1a1	18555785
Zfp428	18555785
Mkrn1	18555785
2410004F06Rik	18555785
Gss	18555785
Rad51ap1	18555785
Tsc1	18555785
Slc1a5	18555785
Rif1	18555785
Fgf4	18555785
Kras	18555785
Fa2h	18555785
Fbxl19	18555785
Pde8a	18555785
Lsm14a	18555785
Paics	18555785
Nfat5	18555785
Sntb2	18555785
Acot8	18555785
Rfc1	18555785
Snapc5	18555785
D230025D16Rik	18555785
Adnp	18555785
Dync1i2	18555785
Cpt1c	18555785
Fubp3	18555785
Crlz1	18555785
Nrarp	18555785
Notch1	18555785
Tor1b	18555785
Zfp715	18555785
Tmbim4	18555785
Ppp1r11	18555785
Rpl9	18555785
Lonp1	18555785
Mtx2	18555785
Mrps18b	18555785
Mycn	18555785
Ppp1r10	18555785
Polm	18555785
Id2	18555785
Etv1	18555785
Rpl36	18555785
Hsp90aa1	18555785
Atp5d	18555785
Khsrp	18555785
Mrps21	18555785
Actn2	18555785
ORF19	18555785
Ppp1r7	18555785
Cog2	18555785
Ly86	18555785
B4galt3	18555785
Bap1	18555785
Phf7	18555785
Itpr3	18555785
Fbxo22	18555785
AA536717	18555785
Slc35f2	18555785
Upp1	18555785
Olfr222	18555785
Wdr4	18555785
B3galt4	18555785
Cetn3	18555785
Gpr98	18555785
Rps28	18555785
Ykt6	18555785
Ndufa7	18555785
Cnot8	18555785
Dhrs7	18555785
Phgdhl1	18555785
Smarcd1	18555785
Ict1	18555785
Lmnb1	18555785
Nbr1	18555785
6030408C04Rik	18555785
Mphosph6	18555785
Fmnl3	18555785
Hdac9	18555785
Dnajc15	18555785
Ylpm1	18555785
AV312086	18555785
Cep78	18555785
Ndufb3	18555785
Prei3	18555785
D19Bwg1357e	18555785
Eif5	18555785
Cdc42bpb	18555785
4833427B12Rik	18555785
Matr3	18555785
Trip12	18555785
Mrps27	18555785
Zbtb44	18555785
Spast	18555785
Lypla3	18555785
Otud7b	18555785
Msh2	18555785
9430023L20Rik	18555785
Wdr36	18555785
Lzic	18555785
Pura	18555785
Ap1g1	18555785
Hars	18555785
Hars2	18555785
Ppm1a	18555785
Gabarapl2	18555785
Alkbh5	18555785
Zfyve1	18555785
Atad2	18555785
EG545370	18555785
Jrk	18555785
Xrn1	18555785
Trib1	18555785
Zfp41	18555785
Mtss1	18555785
Dhx40	18555785
2610101N10Rik	18555785
Kcnt2	18555785
Mtbp	18555785
Mrpl13	18555785
Sfrs10	18555785
Srp9	18555785
Actr2	18555785
Gclm	18555785
Zfp263	18555785
Pycr2	18555785
Nkiras2	18555785
Ube2t	18555785
Mfsd3	18555785
Ptov1	18555785
Actr3	18555785
Syngr1	18555785
Rpl3	18555785
Rpl8	18555785
Slc30a6	18555785
Commd5	18555785
Recql5	18555785
Mapk1	18555785
Etnk2	18555785
Lrrtm3	18555785
Foxh1	18555785
Brca1	18555785
Ankrd26	18555785
D3Ertd300e	18555785
Rras	18555785
Vamp4	18555785
Tmem39a	18555785
Wrb	18555785
Map2k5	18555785
Pdcd2	18555785
Sfrp2	18555785
Jub	18555785
Riok2	18555785
Dscr2	18555785
Pet112l	18555785
Mkrn3	18555785
Gcc1	18555785
Pipox	18555785
Apoa1bp	18555785
Crsp3	18555785
Hagh	18555785
Zfp207	18555785
Ndufs1	18555785
Hnrpc	18555785
Cyfip1	18555785
Kif5a	18555785
Eef1b2	18555785
Mapk9	18555785
2410016F19Rik	18555785
Commd2	18555785
Pold1	18555785
Top3a	18555785
Rcbtb1	18555785
Pxk	18555785
Atp5g2	18555785
Cul3	18555785
Fbxo36	18555785
Chmp7	18555785
Zmiz2	18555785
Map3k7ip1	18555785
Cops7b	18555785
3110031B13Rik	18555785
Sdccag10	18555785
Zfp64	18555785
A430106J12Rik	18555785
Dpysl2	18555785
9130404D08Rik	18555785
Selk	18555785
Polr2a	18555785
Timm9	18555785
3230401D17Rik	18555785
1700060H10Rik	18555785
Aurka	18555785
Stx16	18555785
Rad50	18555785
Dcp1a	18555785
Man1b1	18555785
Surf6	18555785
1110008F13Rik	18555785
4933439F18Rik	18555785
Mlf1ip	18555785
Tbrg4	18555785
BC088983	18555785
Fbxo8	18555785
Snx5	18555785
Smg7	18555785
A630082K20Rik	18555785
Arl6ip6	18555785
Wdr79	18555785
Atpaf2	18555785
Ints10	18555785
Dtd1	18555785
6820408C15Rik	18555785
Nid2	18555785
Pex13	18555785
Sfrs2	18555785
5730455O13Rik	18555785
Exoc2	18555785
EG432743	18555785
Ubxd1	18555785
Mxd4	18555785
G630016D24Rik	18555785
Sec22b	18555785
Slc39a13	18555785
Poldip3	18555785
Atp5c1	18555785
Gga3	18555785
Kin	18555785
Pphln1	18555785
Slc25a1	18555785
Mfsd11	18555785
Prdx2	18555785
Fxr2	18555785
Mettl5	18555785
Wdr45l	18555785
Isgf3g	18555785
Mllt6	18555785
Arhgdia	18555785
Alkbh3	18555785
Ccnt2	18555785
4932417H02Rik	18555785
Moap1	18555785
Ssrp1	18555785
Metrnl	18555785
Aaas	18555785
Kbtbd4	18555785
Prpf40a	18555785
Slc39a14	18555785
1110002N22Rik	18555785
Aspscr1	18555785
Usf1	18555785
Hnrpu	18555785
Sap30bp	18555785
Mrpl49	18555785
Neurog1	18555785
Ints5	18555785
Kpnb1	18555785
EG434437	18555785
Gpx1	18555785
Scap	18555785
Mgea5	18555785
Lmbrd1	18555785
Mrpl45	18555785
Banf1	18555785
Gadd45g	18555785
2010003J03Rik	18555785
Hormad2	18555785
Gcnt2	18555785
Fau	18555785
1200011M11Rik	18555785
BC046404	18555785
Mrpl21	18555785
Cltc	18555785
Mrps31	18555785
Trub1	18555785
Esrra	18555785
Hist1h2ah	18555785
Zc3h8	18555785
1110004B13Rik	18555785
Eif2c1	18555785
1700019D03Rik	18555785
Mrpl3	18555785
Smcr8	18555785
Calm1	18555785
Stat1	18555785
Ighmbp2	18555785
2410042D21Rik	18555785
BC031781	18555785
Rbm17	18555785
4121402D02Rik	18555785
Hhip	18555785
Fbxl10	18555785
Tsnax	18555785
Mrpl44	18555785
Tmco7	18555785
Esrrb	18555785
Got1	18555785
Wdr6	18555785
Eef1a1	18555785
Zdhhc6	18555785
Ddx49	18555785
4933435A13Rik	18555785
2310036O22Rik	18555785
Eif2b5	18555785
Xylb	18555785
Gjc1	18555785
Nfil3	18555785
Rmnd5b	18555785
Sfrs14	18555785
Stard3	18555785
Alg8	18555785
Thbs2	18555785
Abcb8	18555785
Nob1	18555785
Gk5	18555785
2310044H10Rik	18555785
Poln,BC023882	18555785
Rbm14	18555785
Gng4	18555785
Eef2	18555785
Suv420h1	18555785
Mmaa	18555785
4632411B12Rik	18555785
Cdh1	18555785
Camk2n1	18555785
Ng23	18555785
4930579E17Rik	18555785
2010315L10Rik	18555785
Gpc6	18555785
Tcfap2a	18555785
Cacna1b	18555785
Tube1	18555785
Hexb	18555785
Elovl7	18555785
Fut10	18555785
Sp3	18555785
1700017B05Rik	18555785
6430517E21Rik	18555785
Ralgps2	18555785
Dnpep	18555785
Bmp7	18555785
Set	18555785
BC026585	18555785
Fbxl15	18555785
Lrpap1	18555785
Zfp438	18555785
1810011O16Rik	18555785
Uck2	18555785
Trp53bp1	18555785
Rps11	18555785
Hlf	18555785
Mapk4	18555785
Srp19	18555785
Ift52	18555785
Prelid2	18555785
Spg7	18555785
Tal1	18555785
Hmgcr	18555785
Dido1	18555785
Nat10	18555785
Ripk5	18555785
Cox19	18555785
Nudt1	18555785
Cdh6	18555785
Acp6	18555785
Ndufa13	18555785
Slc12a2	18555785
4930504E06Rik	18555785
Nkx2-4	18555785
Zc3h11a	18555785
Barhl1	18555785
Nudt19	18555785
Supt5h	18555785
Pkp1	18555785
Mt2	18555785
Commd10	18555785
Spint2	18555785
Ccna2	18555785
Hic1	18555785
Pcdhga12	18555785
Ovca2	18555785
Rsbn1	18555785
Gata6	18555785
Adamts1	18555785
Hesx1	18555785
A030009H04Rik	18555785
Rab2b	18555785
Tfdp2	18555785
Mrpl2	18555785
Fbxl18	18555785
Hexim1	18555785
Vps11	18555785
Abhd13	18555785
Zfp113	18555785
9530066K23Rik	18555785
Rab2	18555785
Zswim3	18555785
Slc9a9	18555785
Axud1	18555785
Ptcd2	18555785
Dctn2	18555785
Gca	18555785
Tbrg1	18555785
Psph	18555785
Gtf2h3	18555785
3110001I20Rik	18555785
Gtpbp10	18555785
Zcrb1	18555785
N6amt1	18555785
Zfp748	18555785
Ndufs3	18555785
Ccnf	18555785
Odc1	18555785
Il17rd	18555785
1190002H23Rik	18555785
Pex1	18555785
Gcdh	18555785
Zfp560	18555785
B4galt5	18555785
Lrrc40	18555785
Cdc7	18555785
Arrdc2	18555785
Hsd17b12	18555785
Mrps7	18555785
Hp1bp3	18555785
Cc2d1a	18555785
2810055F11Rik	18555785
Dnajc2	18555785
Lbxcor1	18555785
Tpte2	18555785
Slc7a3	18555785
Dync1li2	18555785
Psmb2	18555785
Reep3	18555785
Hdlbp	18555785
Caskin2	18555785
Krr1	18555785
Uqcrc1	18555785
Creb1	18555785
Lsm7	18555785
Ddx11	18555785
Mbd3	18555785
2600005C20Rik	18555785
Gdi2	18555785
Gpbp1l1	18555785
AW554918	18555785
Pcmt1	18555785
Gabpb2	18555785
Jtb	18555785
Ecd	18555785
Sirt6	18555785
Rpl41,Zc3h10	18555785
Ndufs7	18555785
Hist1h1c	18555785
Cenph	18555785
Pigc	18555785
Fahd1	18555785
Cdc37	18555785
Ikbkap	18555785
Cbx7	18555785
Pigq	18555785
Wwtr1	18555785
Hist1h3a,Hist1h4a	18555785
Atp5j	18555785
Ints7	18555785
B930041F14Rik	18555785
Dffb	18555785
Hist1h1a	18555785
Nmnat1	18555785
Rrn3	18555785
5830415F09Rik	18555785
D130059P03Rik	18555785
Pnpt1	18555785
Txn2	18555785
Cct7	18555785
Pole4	18555785
Cfl1	18555785
Yars2	18555785
Mrpl35	18555785
Trp53	18555785
Cstf1	18555785
Cpsf1	18555785
C330016O10Rik	18555785
A230051G13Rik	18555785
Pef1	18555785
EG432870	18555785
C030048B08Rik	18555785
Sf4	18555785
2900073G15Rik	18555785
Mrps25	18555785
2010005J08Rik	18555785
Zcchc3	18555785
Prpf8	18555785
0610006I08Rik	18555785
Taf6l	18555785
Gnb2	18555785
2700078E11Rik	18555785
5730455P16Rik	18555785
Zscan22	18555785
Rnf141	18555785
Wee1	18555785
Pias3	18555785
Tob2	18555785
Eif3s10	18555785
1300001I01Rik	18555785
Zmpste24	18555785
Ddefl1	18555785
2610002D18Rik	18555785
Stmn1	18555785
6820424L24Rik	18555785
Phpt1	18555785
Eefsec	18555785
1810015A11Rik	18555785
Usmg1	18555785
1110031I02Rik	18555785
Rtn4	18555785
Ccdc116	18555785
Dedd2	18555785
Commd9	18555785
Sox1	18555785
A630050E13Rik	18555785
Raf1	18555785
D830050J10Rik	18555785
Gga1	18555785
Hnrpa3	18555785
Xpo1	18555785
Josd2	18555785
Nfix	18555785
Etaa1	18555785
Nup54	18555785
Sdad1	18555785
Nfe2l2	18555785
Mast2	18555785
Lias	18555785
Pkp2	18555785
Mtfr1	18555785
Wdr85	18555785
St5	18555785
Canx	18555785
Exosc4	18555785
2410104I19Rik	18555785
Ly6e	18555785
Thap7	18555785
Chmp2a	18555785
Mesp1	18555785
Arrdc3	18555785
Ilvbl	18555785
Nol1	18555785
C130038G02Rik	18555785
Bnc2	18555785
0610040J01Rik	18555785
Dmkn	18555785
Clip1	18555785
Six5	18555785
Asna1	18555785
Hrh2	18555785
Vdac1	18555785
Phf12	18555785
1200003C05Rik	18555785
Lig4	18555785
Slc15a1	18555785
Cenpc1	18555785
Pou5f1	18555785
Lphn1	18555785
Il6st	18555785
Ubb	18555785
Klc4	18555785
Acbd5	18555785
Ankrd24	18555785
Sertad2	18555785
Lrrn2	18555785
H2afx	18555785
Lama5	18555785
Spred1	18555785
P2rx3	18555785
Trh	18555785
Zfp568	18555785
Setd5	18555785
Clcc1	18555785
AK122525	18555785
Zfp384	18555785
Apbb2	18555785
Slc43a1	18555785
Mreg	18555785
Psd	18555785
Sulf2	18555785
Shf	18555785
Vegfc	18555785
Zfp330	18555785
Zbtb7b	18555785
Irx5	18555785
Dusp3	18555785
Ptpn3	18555785
Pla2g1b	18555785
Pdgfa	18555785
Tcea3	18555785
Slc5a1	18555785
Ccnd1	18555785
AI480556	18555785
Rfxdc2	18555785
Ppp1r16a	18555785
Pdhb	18555785
Pdgfc	18555785
Asb16	18555785
Dppa3	18555785
Pttg1ip	18555785
Gja7	18555785
1700012H05Rik	18555785
Lefty1	18555785
Tbl1x	18555785
Kifc3	18555785
Fbxo11	18555785
Ext2	18555785
Arf5	18555785
Gsta4	18555785
Hivep2	18555785
Slmap	18555785
Uhrf2	18555785
Tmem69	18555785
Plscr1	18555785
2410137M14Rik	18555785
EG432939	18555785
Helb	18555785
Gdf5	18555785
Comtd1	18555785
Vpreb1	18555785
Sesn3	18555785
Myo18a	18555785
Mbd6	18555785
BC018242	18555785
Nmu	18555785
Lrrc14	18555785
4933426K21Rik	18555785
Cradd	18555785
Rage	18555785
C730027E14Rik	18555785
2510009E07Rik	18555785
Ccdc94	18555785
Jarid2	18555785
Gspt1	18555785
Gck	18555785
Pkn2	18555785
Cyhr1	18555785
Nrsn1	18555785
Becn1	18555785
2410187C16Rik	18555785
Poli	18555785
D630044L22Rik	18555785
Dclre1c	18555785
1500032D16Rik	18555785
Satb1	18555785
Adcy5	18555785
Prkaa1	18555785
Fbxo32	18555785
Dll1	18555785
Cd300e	18555785
Ntn1	18555785
A430090L17Rik	18555785
Zwilch	18555785
Lmbrd2	18555785
D130058I21Rik	18555785
Wdr23	18555785
Pps	18555785
Nr4a1	18555785
Avpi1	18555785
Sp1	18555785
Pecam1	18555785
Oxnad1	18555785
Magi3	18555785
Inoc1	18555785
Prkcb1	18555785
Pvr	18555785
Ube2s	18555785
Thumpd3	18555785
Urm1	18555785
Cdh5	18555785
Snai1	18555785
Caskin1	18555785
Car5a	18555785
Plekhg5	18555785
Dgkq	18555785
E130309F12Rik	18555785
Gm815	18555785
Rcor2	18555785
BC010787	18555785
1110014N23Rik	18555785
Asah2	18555785
2410018M08Rik	18555785
Chka	18555785
Cabp4	18555785
Glrx2	18555785
Psmd7	18555785
Ppp1r14a	18555785
Ebf3	18555785
Rg9mtd3	18555785
Lrtm2	18555785
Peg10	18555785
Cops6	18555785
Phkg1	18555785
Gata2	18555785
Rest	18555785
Ftmt	18555785
Ccdc77	18555785
Apobec1	18555785
Slc44a3	18555785
Pdgfrb	18555785
Lef1	18555785
5730419I09Rik	18555785
Fgf15	18555785
A530053G22Rik	18555785
Nfia	18555785
Schip1	18555785
EG624866	18555785
6330503K22Rik	18555785
Skil	18555785
Cth	18555785
Ptprcap	18555785
Immt	18555785
Il23a	18555785
Astn1	18555785
Sfrs11	18555785
Psme3	18555785
Rg9mtd2	18555785
Sfrs15	18555785
Krtap13-1	18555785
Tlx1	18555785
0610009K11Rik	18555785
Gstp1	18555785
6030408B16Rik	18555785
Pask	18555785
Ptdsr	18555785
C630002B14Rik	18555785
Cep55	18555785
Luzp1	18555785
Epb4.9	18555785
P4hb	18555785
Rpgrip1	18555785
Rpl7a	18555785
Map2k3	18555785
1500010J02Rik	18555785
F2rl1	18555785
Ganab	18555785
Kif21a	18555785
Ebna1bp2	18555785
Aldh1l2	18555785
Klf9	18555785
Hgd	18555785
Cd86	18555785
Smad7	18555785
Cnih4	18555785
Cenpa	18555785
Btrc	18555785
2310008H04Rik	18555785
Freq	18555785
Zfp13	18555785
Stk40	18555785
Sirpa	18555785
Irak3	18555785
2810405J04Rik	18555785
Tssk5	18555785
Accn4	18555785
Psca	18555785
Pcaf	18555785
Xpa	18555785
Spata3	18555785
Pias4	18555785
2810046L04Rik	18555785
Khdrbs1	18555785
Gtlf3b	18555785
Epha2	18555785
Mthfr	18555785
Pnpla2	18555785
Cxxc5	18555785
1110031B06Rik	18555785
Igfbpl1	18555785
Ugcgl1	18555785
D630039A03Rik	18555785
Hint3	18555785
Mical1	18555785
Slc25a22	18555785
Kncn	18555785
Cilp2	18555785
Smarcal1	18555785
2610110G12Rik	18555785
Ddx19b	18555785
Slc45a1	18555785
Zfp57	18555785
1700022C21Rik	18555785
Grinl1a	18555785
AI481105	18555785
Alg12	18555785
Hist1h2ab,Hist1h3b	18555785
4932417I16Rik	18555785
Dapk3	18555785
Sgk	18555785
Mttp	18555785
Midn	18555785
Atp5b	18555785
Adrb3	18555785
Itgb3	18555785
Gm949	18555785
Cbfa2t2	18555785
Ndufv2	18555785
Odf3	18555785
EG622320	18555785
D1Bwg0212e	18555785
Zadh1	18555785
Spc24	18555785
Ppp1r12b	18555785
Sfrs9	18555785
Cln6	18555785
Trim28	18555785
Llgl2	18555785
E2f4	18555785
Fkbp4	18555785
Pparbp	18555785
Hist1h2bj	18555785
Sprrl7	18555785
Rbbp5	18555785
F13b	18555785
Lhx9	18555785
Srp68	18555785
Eml1	18555785
Foxa3	18555785
Sept1	18555785
Zfp553	18555785
Neurod2	18555785
Ifitm5	18555785
Dos	18555785
Ifitm1	18555785
Hs6st1	18555785
Tmem63a	18555785
Jam2	18555785
Mtmr12	18555785
Tradd	18555785
4921521F21Rik	18555785
Cbx1	18555785
Rhoa	18555785
E130012A19Rik	18555785
Thtpa	18555785
Dusp27	18555785
Zfp282	18555785
Siglecf	18555785
Nol3	18555785
Usp4	18555785
EG545893	18555785
9130221H12Rik	18555785
Tmc7	18555785
AI586015	18555785
Akr1b8	18555785
Mysm1	18555785
Neto2	18555785
Adamts8	18555785
Fscn3	18555785
Kcna7	18555785
Gcnt3	18555785
Gal3st4	18555785
Cdx4	18555785
Scube2	18555785
Klf1	18555785
Sephs1	18555785
Tsc22d1	18555785
Ccr10	18555785
Rqcd1	18555785
Ptma	18555785
Pim1	18555785
A230079K17Rik	18555785
Man1a	18555785
Ing1	18555785
Pax6	18555785
Dis3l	18555785
Socs2	18555785
Aox1	18555785
Zfp27	18555785
Rasl10a	18555785
Dpp3	18555785
5730410I19Rik	18555785
Hal	18555785
Cpt1a	18555785
Aldh1a2	18555785
Pelo	18555785
Galr2	18555785
Dab1	18555785
Ywhaz	18555785
Prps1	18555785
Brd2	18555785
Otx2	18555785
Ezh1	18555785
Hoxc11	18555785
Ppapdc1a	18555785
Tmem60	18555785
Jmjd1b	18555785
Ascl2	18555785
Tcf3	18555785
Klf2	18555785
Gdf3	18555785
Gnpnat1	18555785
Klhdc5	18555785
Utf1	18555785
Enpp3	18555785
Ms4a10	18555785
Adra2c	18555785
Fgfr2	18555785
Hoxc5	18555785
Otop1	18555785
Hk2	18555785
Trap1a	18555785
Tpd52	18555785
Xrcc6bp1	18555785
Arl6	18555785
Mn1	18555785
Rax	18555785
Orc2l	18555785
Myef2	18555785
Hs6st2	18555785
Muc1	18555785
Aqp3	18555785
Tcfcp2l1	18555785
Gbx1	18555785
Camk2b	18555785
Lrdd	18555785
Atg9b	18555785
Ifitm2	18555785
Nrp2	18555785
Vrk3	18555785
ZBTB45	18555785
Casq2	18555785
Ptch1	18555785
Snx4	18555785
Zfp526	18555785
Stag1	18555785
Cnot3	18555785
Ssr2	18555785
Trim8	18555785
Eya1	18555785
Baiap2l2	18555785
Ncapd2	18555785
Atp2a2	18555785
Tmem151	18555785
3110001K24Rik	18555785
Phc1	18555785
D14Ertd436e	18555785
Cdk5r2	18555785
Rbmxrt	18555785
Steap2	18555785
Srgap3	18555785
Nup43	18555785
Nr2f6	18555785
Ocel1	18555785
2700083E18Rik	18555785
Sox2	18555785
2310003C23Rik	18555785
Dkk1	18555785
9030416H16Rik	18555785
Pvrl3	18555785
Mrg1	18555785
Slc5a11	18555785
Mtap6	18555785
Grsf1	18555785
[truncated: 21,564 more rows]

## Sheet: SOX2
GENE	PubMed ID
Nanog	18555785
Slc39a14	18555785
Mtf2	18555785
Lrrtm3	18555785
Poldip3	18555785
Pipox	18555785
Abcg1	18555785
Hdac9	18555785
Klhl5	18555785
2410016F19Rik	18555785
Zbtb40	18555785
4931428F04Rik	18555785
Zfp704	18555785
Cd109	18555785
Stk38	18555785
Slc25a1	18555785
Zfp428	18555785
BC017133	18555785
Sfpq	18555785
Zfp207	18555785
Top3a	18555785
Slc1a5	18555785
Upp1	18555785
Ftsj2	18555785
Cnot10	18555785
Wipi2	18555785
Nbr1	18555785
Ylpm1	18555785
Banp	18555785
Shroom3	18555785
Gadd45g	18555785
Smcr8	18555785
Brca1	18555785
1700019D03Rik	18555785
Prkcq	18555785
Zfpl1	18555785
Moap1	18555785
Dync1i2	18555785
Mkrn1	18555785
Stk35	18555785
Notch1	18555785
1500001A10Rik	18555785
Hnrpu	18555785
Arhgap12	18555785
Ctnnb1	18555785
Rif1	18555785
Tssk3	18555785
Ebi3	18555785
Nrarp	18555785
Ppp1r7	18555785
Ccdc100	18555785
Arih1	18555785
D130059P03Rik	18555785
6430517E21Rik	18555785
Ecd	18555785
Gsta4	18555785
Zfp568	18555785
Pou5f1	18555785
Trim28	18555785
5730419I09Rik	18555785
Zfp553	18555785
Ptma	18555785
Rps19	18555785
Dynll1	18555785
Mdm1	18555785
Ap4m1	18555785
Tera	18555785
Basp1	18555785
Abl1	18555785
Rps21	18555785
Pigz	18555785
Casc1	18555785
Clk1	18555785
Fzd2	18555785
Sphk2	18555785
AW555464	18555785
1700001P01Rik	18555785
4930579G22Rik	18555785
Rfx4	18555785
Ap2m1	18555785
Etv6	18555785
Vps28	18555785
Gsk3a	18555785
Tor1a	18555785
Tubb2b	18555785
Reep5	18555785
2310039H08Rik	18555785
Snx10	18555785
Hmgb1	18555785
Bsdc1	18555785
Zfp90	18555785
Xrcc5	18555785
Gpiap1	18555785
Neurl2	18555785
Calm3	18555785
Dpagt1	18555785
2610205E22Rik	18555785
Mycl1	18555785
Cldn4	18555785
Sumo2	18555785
1700102P08Rik	18555785
Tubb5	18555785
Gadd45b	18555785
Epb4.1l4a	18555785
Mad2l1	18555785
Pik3r3	18555785
Ube2n	18555785
Polr3e	18555785
Hrbl	18555785
Sfrs7	18555785
Rps26	18555785
Insm1	18555785
Adrm1	18555785
Llgl1	18555785
Bdh2	18555785
Dars2	18555785
Wdr77	18555785
Fcmd	18555785
Gstm7	18555785
Zfp668	18555785
Fdft1	18555785
Zfp182	18555785
Klhl34	18555785
Csnk1g2	18555785
Smug1	18555785
Plcxd1	18555785
Tek	18555785
4632413K17Rik	18555785
Mme	18555785
Akap1	18555785
Heatr3	18555785
0610025P10Rik	18555785
Grpel2	18555785
Tmem154	18555785
Klf7	18555785
Per2	18555785
Tnrc4	18555785
Slc39a10	18555785
Pdlim5	18555785
Dmrta2	18555785
Cenpl	18555785
Gls	18555785
C330021F23Rik	18555785
Gmnn	18555785
Gpr124	18555785
Defb1	18555785
Errfi1	18555785
Kcnn2	18555785
Hbp1	18555785
Fah	18555785
Fos	18555785
Ptprz1	18555785
Timp4	18555785
Acot1	18555785
2210018M11Rik	18555785
Tmed4	18555785
Ap3s1	18555785
Vgf	18555785
Zfp646	18555785
Psmd8	18555785
Crip2	18555785
Cdr2	18555785
Hoxb1	18555785
Ubl5	18555785
Rfc3	18555785
Lpp	18555785
Porcn	18555785
Pin4	18555785
Zfp810	18555785
Bmf	18555785
D11Ertd636e	18555785
Mobp	18555785
C130022K22Rik	18555785
Fubp1	18555785
Dnajb4	18555785
Kcnh8	18555785
Wisp1	18555785
Ssrp1	18555785
AA536717	18555785
Neurog1	18555785
Cdca5	18555785
Dhx40	18555785
Cited2	18555785
Ovca2	18555785
Acp6	18555785
Il17rd	18555785
Ly6e	18555785
Zfp560	18555785
Dido1	18555785
Mbd3	18555785
Rsbn1	18555785
BC026585	18555785
Reep3	18555785
Hist1h1a	18555785
Usmg1	18555785
Alg8	18555785
Trp53bp1	18555785
Hist1h1c	18555785
Nudt1	18555785
Thbs2	18555785
Stmn1	18555785
Lbxcor1	18555785
1200003C05Rik	18555785
Midn	18555785
Rqcd1	18555785
Myo1b	18555785
4733401H18Rik	18555785
Rps9	18555785
Efna4	18555785
Dhx8	18555785
Hnrpab	18555785
Ctsa	18555785
1700034H14Rik	18555785
Zfp128	18555785
Mcm7	18555785
Asxl1	18555785
Rerg	18555785
Lyrm5	18555785
Zkscan17	18555785
Zfp206	18555785
Bbs2	18555785
Slco5a1	18555785
Gadd45a	18555785
Bfsp1	18555785
Pfkfb3	18555785
Ttf1	18555785
Dpys	18555785
Fbxw10	18555785
2810408A11Rik	18555785
Hist1h1b	18555785
Mpp2	18555785
Atg12	18555785
Ppp1r16b	18555785
Klhl24	18555785
Ndufs6	18555785
Atg10	18555785
Grhl2	18555785
E430028B21Rik	18555785
Sh2d4b	18555785
2900011O08Rik	18555785
H2afy2	18555785
Thoc1	18555785
Myo10	18555785
4933405K07Rik	18555785
Frat2	18555785
Atp5f1	18555785
Fbxl12	18555785
Fundc1	18555785
4930427A07Rik	18555785
Pkia	18555785
Rrm2	18555785
Slc39a8	18555785
EG436240	18555785
BC031353	18555785
Polb	18555785
Slc38a4	18555785
Mdk	18555785
Ensa	18555785
Hist1h4j	18555785
Tia1	18555785
Cd38	18555785
BC053749	18555785
2700038C09Rik	18555785
Aptx	18555785
Nid2	18555785
Mycn	18555785
Fbxl19	18555785
Etv1	18555785
Junb	18555785
Ndufa7	18555785
2810055F11Rik	18555785
H2afx	18555785
Pdgfa	18555785
Ubb	18555785
Uhrf2	18555785
Vegfc	18555785
Gja7	18555785
Dppa3	18555785
Helb	18555785
Zfp330	18555785
Lefty1	18555785
Il6st	18555785
Pla2g1b	18555785
Plscr1	18555785
1700012H05Rik	18555785
Sesn3	18555785
Slc15a1	18555785
Shf	18555785
Kifc3	18555785
AK122525	18555785
P2rx3	18555785
Spred1	18555785
Trh	18555785
Mreg	18555785
Hrh2	18555785
Gdf5	18555785
Mtmr12	18555785
Zfp13	18555785
Muc1	18555785
Mib2	18555785
Myst2	18555785
Edg5	18555785
Grik3	18555785
Zscan2	18555785
Zw10	18555785
2310073E15Rik	18555785
Cldn5	18555785
Prmt8	18555785
Cd300lg	18555785
Ndufb4	18555785
Adipor2	18555785
Ect2	18555785
Msh6	18555785
Pafah2	18555785
Mybl1	18555785
Dpysl4	18555785
Pdlim1	18555785
Klf16	18555785
Ccdc60	18555785
Cstf3	18555785
BC052040	18555785
Zcchc14	18555785
Dbf4	18555785
Hspb6	18555785
Cyr61	18555785
Tdgf1	18555785
Mogat1	18555785
Myo1e	18555785
Rnf182	18555785
Ccnc	18555785
Dll4	18555785
Zfp64	18555785
6030408C04Rik	18555785
A230046K03Rik	18555785
Zbtb44	18555785
Top3b	18555785
Id2	18555785
Wdr79	18555785
Sp3	18555785
Uck2	18555785
Hist1h3a,Hist1h4a	18555785
Sulf2	18555785
Jam2	18555785
Jarid2	18555785
Epb4.9	18555785
Ebf3	18555785
4921521F21Rik	18555785
D630039A03Rik	18555785
Klf2	18555785
Hoxb13	18555785
Phtf2	18555785
Slc25a36	18555785
Mapk1ip1	18555785
Hist1h2bb	18555785
Slc5a11	18555785
ZBTB45	18555785
2700083E18Rik	18555785
Rbmxrt	18555785
Rax	18555785
Mrps23	18555785
Zfp36l1	18555785
Hs6st2	18555785
Srgap3	18555785
Eya1	18555785
Casq2	18555785
Rnf12	18555785
Phc1	18555785
Gja1	18555785
Slc16a6	18555785
Btn2a2	18555785
Snx11	18555785
Setx	18555785
Aqp3	18555785
Gpx4	18555785
Rbbp7	18555785
Cobl	18555785
Ifitm2	18555785
1810054D07Rik	18555785
4932441K18Rik	18555785
Steap2	18555785
Tmem16f	18555785
Pvrl3	18555785
Tcf7	18555785
Hmmr	18555785
D14Ertd436e	18555785
Lefty2	18555785
Tpd52	18555785
3110001K24Rik	18555785
Ssr2	18555785
D5Ertd585e	18555785
Trim8	18555785
Stag1	18555785
Rhof	18555785
Supt6h	18555785
2310003C23Rik	18555785
Cit	18555785
Akr1c14	18555785
Olfr913	18555785
D430018E03Rik	18555785
5730593N15Rik	18555785
Adam15	18555785
Scgb3a1	18555785
Dusp1	18555785
Efnb3	18555785
Clip3	18555785
Socs3	18555785
Cox8b	18555785
Enc1	18555785
Glod5	18555785
Sall1	18555785
2200001I15Rik	18555785
Sfxn1	18555785
Rpl18	18555785
Hs3st3b1	18555785
Rassf1	18555785
Oaz1	18555785
Ak3	18555785
Aurkb	18555785
Lgr4	18555785
1500012F01Rik	18555785
Dalrd3	18555785
Sall4	18555785
Gng8	18555785
Insl3	18555785
Anapc5	18555785
Ube1c	18555785
Raver1	18555785
Ldhb	18555785
Usp5	18555785
Snapc3	18555785
BC023744	18555785
Polr2j	18555785
Mdc1	18555785
Sfrs6	18555785
Slc29a2	18555785
Agpat5	18555785
Sf3a2	18555785
Arl6ip5	18555785
Sncg	18555785
Grap2	18555785
Mybph	18555785
Sec24d	18555785
Rpl21	18555785
Esam1	18555785
Tmem135	18555785
Tfpi	18555785
Slco4c1	18555785
Tcea1	18555785
Ctgf	18555785
Lgr6	18555785
Leo1	18555785
Ttl	18555785
Trim44	18555785
Spp1	18555785
Amacr	18555785
Efs	18555785
Col4a2	18555785
2310007A19Rik	18555785
1110014K08Rik	18555785
Ttll5	18555785
B4galt6	18555785
She	18555785
Rfx2	18555785
LOC547127	18555785
Lama1	18555785
D030056L22Rik	18555785
Nedd4	18555785
Gad2	18555785
Rbm41	18555785
Hist1h2an	18555785
Gzf1	18555785
Scube3	18555785
Twistnb	18555785
Cxxc1	18555785
Plekha1	18555785
Cckar	18555785
Dus1l	18555785
Mrpl36	18555785
AI846148	18555785
Sash1	18555785
BC013481	18555785
7420416P09Rik	18555785
Lrrc2	18555785
Lgi2	18555785
6030429G01Rik	18555785
Olfr510	18555785
Ttc23	18555785
Chd7	18555785
V1rh13	18555785
Ifitm7	18555785
Myt1	18555785
Aqp11	18555785
Sacs	18555785
Il25	18555785
Olfr812	18555785
Rnase11	18555785
Defb17,Defb41	18555785
Rps28	18555785
Slc7a3	18555785
Hexb	18555785
Rbm14	18555785
Trp53	18555785
Sfrs15	18555785
Cpt1a	18555785
A230079K17Rik	18555785
Hk2	18555785
5730410I19Rik	18555785
Prps1	18555785
Utf1	18555785
Aldh1a2	18555785
Dab1	18555785
Gdf3	18555785
Tcf3	18555785
Enpp3	18555785
Tmem60	18555785
Galr2	18555785
Ms4a10	18555785
Wsb1	18555785
Smad6	18555785
Ankrd11	18555785
Ube2g1	18555785
Neud4	18555785
Glt25d1	18555785
Itga1	18555785
Rcn1	18555785
Itga9	18555785
Tmem59l	18555785
Cdca3	18555785
Rxfp4	18555785
Kcng1	18555785
Ddx58	18555785
Pla2g4e	18555785
Slc25a40	18555785
Bach1	18555785
Slc7a7	18555785
Ror1	18555785
Edd1	18555785
Cd24a	18555785
Slc41a3	18555785
Ankrd40	18555785
Gldc	18555785
1110059P08Rik	18555785
Pitx1	18555785
Ccdc85a	18555785
5730590G19Rik	18555785
Nr0b1	18555785
Eif2c2	18555785
OTTMUSG00000002177	18555785
Morc3	18555785
Sars	18555785
Adnp	18555785
Aspscr1	18555785
Eif4a2	18555785
4833427B12Rik	18555785
Mizf	18555785
Nfat5	18555785
4930473A06Rik	18555785
Nkiras2	18555785
Slc9a9	18555785
5730455P16Rik	18555785
Creb1	18555785
Raf1	18555785
Hic1	18555785
Wdr23	18555785
Lef1	18555785
Snai1	18555785
Inoc1	18555785
Car5a	18555785
Urm1	18555785
Sept1	18555785
Rcor2	18555785
Cdh5	18555785
Psme3	18555785
Skil	18555785
EG624866	18555785
Schip1	18555785
Pvr	18555785
Prkcb1	18555785
Rg9mtd3	18555785
A530053G22Rik	18555785
Rest	18555785
C630002B14Rik	18555785
Ccdc77	18555785
Apobec1	18555785
Cth	18555785
Adcy5	18555785
Pps	18555785
D130058I21Rik	18555785
Ntn1	18555785
Cd300e	18555785
Pecam1	18555785
Sgk	18555785
Ifitm1	18555785
Spc24	18555785
Plekhg5	18555785
Dll1	18555785
Hs6st1	18555785
Grinl1a	18555785
Pkn2	18555785
Ube2s	18555785
Satb1	18555785
F13b	18555785
Atp5b	18555785
Ccdc94	18555785
Chka	18555785
Klf9	18555785
Ifitm5	18555785
2810405J04Rik	18555785
Smad7	18555785
Magi3	18555785
Sfrs9	18555785
Adrb3	18555785
Pcaf	18555785
2810046L04Rik	18555785
Krtap13-1	18555785
E2f4	18555785
Poli	18555785
Itgb3	18555785
Kif21a	18555785
F2rl1	18555785
1110014N23Rik	18555785
Siglecf	18555785
Hist1h2ab,Hist1h3b	18555785
Cbx1	18555785
Srp68	18555785
Peg10	18555785
D1Bwg0212e	18555785
Mthfr	18555785
Zfp57	18555785
E130012A19Rik	18555785
Tmem63a	18555785
Lrtm2	18555785
Cbfa2t2	18555785
Sirpa	18555785
Gm949	18555785
Lmbrd2	18555785
Prkaa1	18555785
Rbbp5	18555785
Becn1	18555785
Slc45a1	18555785
Akr1b8	18555785
Cdx4	18555785
Astn1	18555785
Ftmt	18555785
Sprrl7	18555785
Btrc	18555785
A430090L17Rik	18555785
Pask	18555785
Aldh1l2	18555785
Tmc7	18555785
Ezh1	18555785
Pelo	18555785
Ric8b	18555785
Iqck	18555785
1700001O22Rik	18555785
Klf13	18555785
Polr2e	18555785
Eif4ebp1	18555785
Tom1	18555785
6230410P16Rik	18555785
Ccdc49	18555785
Trak1	18555785
LOC380687,Gapdh	18555785
4921524J17Rik	18555785
Fxyd6	18555785
Ddit4	18555785
Gip	18555785
Myh9	18555785
Kif2c	18555785
A230062G08Rik	18555785
Ahcy	18555785
Ccdc85b	18555785
Cox7a2l	18555785
Dnase1	18555785
Csnk1e	18555785
Ptcra	18555785
Btbd9	18555785
Cdsn	18555785
Ireb2	18555785
Myh14	18555785
Mzf1	18555785
Arfl4	18555785
Homer3	18555785
Trim41	18555785
Abt1	18555785
Btn1a1	18555785
Ap2s1	18555785
Amh	18555785
Crlf1	18555785
Nudt3	18555785
4930403C10Rik	18555785
Tmem24	18555785
Tnip1	18555785
Cdkn1b	18555785
Abcc4	18555785
Slc39a4	18555785
Morc1	18555785
Eef2k	18555785
Zc3hav1	18555785
1110001D15Rik	18555785
Tuba4a	18555785
Spred2	18555785
Klhl26	18555785
Cyb561d2	18555785
Syt3	18555785
B230206H07Rik	18555785
Pcyox1	18555785
Pin1	18555785
Ncan	18555785
Nufip2	18555785
Acy3	18555785
Zbtb41	18555785
Tnfsf12-tnfsf13,Tnfsf12	18555785
Fgd1	18555785
Ttll6	18555785
Dnajb10	18555785
Olfr1414	18555785
Mpdz	18555785
Myc	18555785
Chmp4c	18555785
AB041803	18555785
Sars2	18555785
Emg1	18555785
1600021P15Rik	18555785
Khdrbs3	18555785
Id1	18555785
Gata3	18555785
H2afy	18555785
Ptpn2	18555785
Mbtps1	18555785
Tmod3	18555785
Tra2a	18555785
Fbxl13	18555785
Gnb5	18555785
Pdk1	18555785
B930006L02Rik	18555785
Pcdhga1	18555785
Rod1	18555785
Dppa2	18555785
Lrp2	18555785
2810433K01Rik	18555785
Trim25	18555785
Slc6a6	18555785
Bptf	18555785
Nolc1	18555785
Susd2	18555785
Ddx56	18555785
Osbpl6	18555785
6720463M24Rik	18555785
Pccb	18555785
Rnf125	18555785
Vhlh	18555785
Lhx5	18555785
Zfand1	18555785
Edem2	18555785
1200015N20Rik	18555785
Arpc4	18555785
Hectd3	18555785
Mdfic	18555785
AU022252	18555785
Slc12a4	18555785
B930011P16Rik	18555785
Eid1	18555785
3300001P08Rik	18555785
Ccny	18555785
Mcl1	18555785
Slco2a1	18555785
Ralgds	18555785
Coil	18555785
Acp5	18555785
Odz4	18555785
Iars2	18555785
Stk3	18555785
Cdx2	18555785
Foxj2	18555785
Id4	18555785
Olfr813	18555785
Ceacam13	18555785
Chga	18555785
Olfr307	18555785
Olfr698	18555785
Cpa5	18555785
Coro6	18555785
Gsta3	18555785
Phf19	18555785
EG546729	18555785
Gstm2	18555785
Centb1	18555785
Fgd4	18555785
Tsen2	18555785
Lrrc50	18555785
Ptgs1	18555785
Msgn1	18555785
Serpinb6c	18555785
Cmtm5	18555785
4932413O14Rik	18555785
Thsd1	18555785
Ndufb3	18555785
Rps6ka1	18555785
Leng4	18555785
Zfp42	18555785
Smg7	18555785
2610101N10Rik	18555785
Tor1b	18555785
Ywhag	18555785
Ddit3	18555785
Scap	18555785
Pycr2	18555785
Atf7ip	18555785
8430406I07Rik	18555785
Kif5a	18555785
Tmco1	18555785
Gm1631	18555785
6820424L24Rik	18555785
Tfdp2	18555785
Camk2n1	18555785
Spint2	18555785
Zfp113	18555785
Zscan22	18555785
4930504E06Rik	18555785
Cpsf1	18555785
4933435A13Rik	18555785
Dedd2	18555785
2410137M14Rik	18555785
Ext2	18555785
Rfxdc2	18555785
Dos	18555785
Epha2	18555785
Rnaseh2a	18555785
Tnks1bp1	18555785
Rfc5	18555785
Hook2	18555785
Snta1	18555785
Stmn3	18555785
9130404D14Rik	18555785
Leng8	18555785
Msx3	18555785
Vamp2	18555785
Plscr2	18555785
Scd2	18555785
Trim38	18555785
Rbm4	18555785
D330012F22Rik	18555785
Hvcn1	18555785
Ankrd13c	18555785
Dnaja1	18555785
Vps25	18555785
Csda	18555785
Atoh7	18555785
Celsr2	18555785
Mapbpip	18555785
Mtx1	18555785
Smarcad1	18555785
Dicer1	18555785
Aoc2	18555785
Trit1	18555785
Mad1l1	18555785
Zfp423	18555785
Cadps	18555785
Trappc3	18555785
Zfp503	18555785
Ranbp17	18555785
Actn3	18555785
Dact1	18555785
2310044G17Rik	18555785
Shd	18555785
Oprd1	18555785
Brd4	18555785
D9Ertd280e	18555785
Tm7sf4	18555785
Abra	18555785
Qk	18555785
Vwc2	18555785
Cchcr1	18555785
Tbc1d13	18555785
Bai2	18555785
Pla2g10	18555785
Baz2a	18555785
Gnb4	18555785
Tsta3	18555785
Trps1	18555785
Rai14	18555785
Rtn4rl1	18555785
Morf4l1	18555785
Psat1	18555785
Higd1b	18555785
Slc12a5	18555785
Fxr1h	18555785
Mtap1a	18555785
Ggt6	18555785
5330421F07Rik	18555785
2610507B11Rik	18555785
Tbc1d10b	18555785
Slc35b4	18555785
Fancl	18555785
Hsd17b14	18555785
Elmo3	18555785
Cdkn2aip	18555785
Akap12	18555785
Tmem49	18555785
Gpr135	18555785
Cox10	18555785
Clock	18555785
Arsg	18555785
Bcat2	18555785
3110005G23Rik	18555785
Crmp1	18555785
Cadm1	18555785
Mab21l1	18555785
Irgq	18555785
4932442K08Rik	18555785
Ncoa1	18555785
Cd79a	18555785
Sfrs1	18555785
Bxdc1	18555785
Fastkd3	18555785
Cd9	18555785
Slc27a5	18555785
4833442J19Rik	18555785
Es2el	18555785
D430014M15,AW146154	18555785
Rkhd1	18555785
Zdhhc9	18555785
Terf1	18555785
Crh	18555785
Olfm2	18555785
2410003P15Rik	18555785
Stxbp1	18555785
4732495E13Rik	18555785
9130227C08Rik	18555785
Olfr153	18555785
Myl1	18555785
Zfp628	18555785
Gpd1	18555785
Mamdc2	18555785
4931428L18Rik	18555785
Col17a1	18555785
Olfr48	18555785
Creb5	18555785
Dpp6	18555785
Kif26b	18555785
Dgkg	18555785
Cep250	18555785
Cga	18555785
EG331392	18555785
Cyp2b10	18555785
BC043118	18555785
Olfr914	18555785
Lypd4	18555785
Cd4	18555785
Optn	18555785
Olfr1321	18555785
Oas1f	18555785
Olfr1256	18555785
Mctp2	18555785
4930544G11Rik	18555785
9230020A06Rik	18555785
Scmh1	18555785
C230097I24Rik	18555785
Ugt2a3	18555785
2810416G20Rik	18555785
Ramp2	18555785
Cirbp	18555785
Rutbc2	18555785
St6galnac2	18555785
Xpo6	18555785
Orc5l	18555785
Trim60,Trim61	18555785
Mmp23	18555785
Sez6	18555785
Ncoa3	18555785
Tuba1a	18555785
Ksr2	18555785
Flii	18555785
Marcksl1	18555785
Enah	18555785
Dnahc2	18555785
4930455C21Rik	18555785
Gstt2	18555785
Krtcap2	18555785
Ergic1	18555785
Abcf3	18555785
Slc37a3	18555785
Arhgef1	18555785
Jsrp1	18555785
Ctf2	18555785
Npl	18555785
BC048507	18555785
Bnipl	18555785
2610019P18Rik	18555785
Ninj2	18555785
Ren2,Ren1	18555785
D230037D09Rik	18555785
Nola2	18555785
Timm10	18555785
Trim7	18555785
Efemp2	18555785
Nlrp6	18555785
Mrpl41	18555785
Hoxc12	18555785
Zfp273	18555785
Brms1	18555785
Igf2bp1	18555785
Zfp281	18555785
Kctd19	18555785
Cnp1	18555785
Abcb10	18555785
Slc25a19	18555785
Hyal2	18555785
Rpl18a	18555785
Ube2d2	18555785
Nudt8	18555785
Unc13a	18555785
Klhdc3	18555785
B3gnt1	18555785
Pgs1	18555785
Ppm1m	18555785
D10Ertd322e	18555785
Tusc2	18555785
Rln1	18555785
Adprh	18555785
Zfp617	18555785
AA407659	18555785
Map4k4	18555785
Zfp324	18555785
B130050I23Rik	18555785
Mt4	18555785
Ftl2	18555785
Ercc1	18555785
Mpp3	18555785
Tm7sf2	18555785
Slc29a1	18555785
Zfp771	18555785
Mrpl51	18555785
Ndp52	18555785
Ndufs4	18555785
Pex6	18555785
Mylip	18555785
Pld3	18555785
Papolb	18555785
Gemin6	18555785
Snf8	18555785
Efna3	18555785
Arhgap8	18555785
Ncbp2	18555785
2600011C06Rik	18555785
Tpi1	18555785
Sf3b2	18555785
Sfmbt2	18555785
Cic	18555785
Tlr9	18555785
Gm266	18555785
Cd274	18555785
Gm1587	18555785
4930539E08Rik	18555785
Nf1	18555785
Oxsr1	18555785
Degs2	18555785
Atp6v0a2	18555785
Drd1a	18555785
Nsg2	18555785
Zbp1	18555785
Hist1h2bf	18555785
Pgc	18555785
Taldo1	18555785
Fgr	18555785
Tnfsf13	18555785
Sqle	18555785
Lmnb2	18555785
Cyp46a1	18555785
2900024O10Rik	18555785
Ogdh	18555785
Akap2	18555785
A830018L16Rik	18555785
Ubtf	18555785
Tnk1	18555785
Cbln4	18555785
Lamc2	18555785
Hist1h2ae	18555785
Kif11	18555785
Pdcd5	18555785
Fcho1	18555785
Ankrd10	18555785
Rabac1	18555785
Tbx10	18555785
Pcdhga2	18555785
Pcdhga3	18555785
Ttc26	18555785
Rufy4	18555785
OTTMUSG00000016293	18555785
L3mbtl	18555785
Ncf2	18555785
Cma1	18555785
Fosb	18555785
Smc1b	18555785
Pik3cb	18555785
Plekha2	18555785
Utp11l	18555785
Tnni3	18555785
Sap30l	18555785
Zmynd12	18555785
Hist1h2bn	18555785
Phyhipl	18555785
Nefl	18555785
Sf3a3	18555785
Trmu	18555785
Gng2	18555785
Nkx1-2	18555785
Apex1	18555785
2900009I07Rik	18555785
Mrpl52	18555785
AI931714	18555785
Yipf6	18555785
BC003266	18555785
Ptpn5	18555785
Laptm4b	18555785
Cyp7b1	18555785
Ctsd	18555785
Bnip3l	18555785
Gps2	18555785
Epdr1	18555785
Cdo1	18555785
Pcyox1l	18555785
Mfap3l	18555785
BC025462	18555785
Opa1	18555785
Tmpo	18555785
Npm1	18555785
Atad1	18555785
Arhgap10	18555785
Mmp14	18555785
Pebp1	18555785
Rasl11a	18555785
Dtwd2	18555785
Aldh18a1	18555785
Wbp2	18555785
Pros1	18555785
Plxnd1	18555785
Mms19l	18555785
Daam1	18555785
Taf7	18555785
Bag5	18555785
Cidea	18555785
Rexo1	18555785
Fank1	18555785
AI847670	18555785
Utp6	18555785
Wdr68	18555785
Spred3	18555785
Nuak1	18555785
Malt1	18555785
Brpf3	18555785
Gtf2a1	18555785
Hist1h2bl	18555785
Scpep1	18555785
Rfng	18555785
Sfrp1	18555785
Nptn	18555785
Ppp1r9a	18555785
Mppe1	18555785
Suz12	18555785
5133400G04Rik	18555785
Cox5a	18555785
Xpnpep1	18555785
Paqr4	18555785
Crebzf	18555785
Rnf2	18555785
Pctk2	18555785
Ebp	18555785
B230399E16Rik	18555785
Cyb5b	18555785
2810048G17Rik	18555785
Mar7	18555785
A730098D12Rik	18555785
1500019G21Rik	18555785
Ccndbp1	18555785
1110033J19Rik	18555785
Cbx3	18555785
Srxn1	18555785
Ankrd39	18555785
Wt1	18555785
Oc90	18555785
Cyp3a13	18555785
5830411N06Rik	18555785
Rap2c	18555785
4931417G12Rik	18555785
Ovgp1	18555785
Btnl2	18555785
Epb4.1l2	18555785
Akap7	18555785
Rgnef	18555785
Pgk1	18555785
Olfr509	18555785
Kremen2	18555785
4933429E10Rik	18555785
Atp13a4	18555785
Olfr697	18555785
Eya2	18555785
Smarca5	18555785
Nudt7	18555785
Snx26	18555785
Gphb5	18555785
Bsx	18555785
Klhl18	18555785
Rptn	18555785
Olfr820	18555785
Ppl	18555785
Pla2g2a	18555785
Cldn19	18555785
Adam1a	18555785
Tln2	18555785
Vsig2	18555785
OTTMUSG00000003802	18555785
Rnase9	18555785
Slc22a17	18555785
Abcc12	18555785
1700016C15Rik	18555785
Lsm5	18555785
Rxfp1	18555785
Psmf1	18555785
Selplg	18555785
LOC382044	18555785
EG244595	18555785
Hey1	18555785
U2af1l4	18555785
Procr	18555785
Tmem149	18555785
2310057J16Rik	18555785
Olfr1431	18555785
Cpne9	18555785
EG546166	18555785
Gm136	18555785
Gpnmb	18555785
Cep164	18555785
Hsd17b11	18555785
Fbxo15	18555785
Hsf4	18555785
Clstn2	18555785
Fbxo22	18555785
Prune	18555785
2310005N03Rik	18555785
Snx5	18555785
BC049806	18555785
Prdx2	18555785
Pex13	18555785
Jrk	18555785
D730040F13Rik	18555785
Ift52	18555785
Hmgcr	18555785
Mt2	18555785
Wdr6	18555785
Josd2	18555785
Chmp2a	18555785
Commd10	18555785
Gjc1	18555785
Fbxl18	18555785
2310044H10Rik	18555785
Bnc2	18555785
Tbl1x	18555785
Mbd6	18555785
Eml1	18555785
Cops6	18555785
Igfbpl1	18555785
0610009K11Rik	18555785
Nol3	18555785
Xpa	18555785
2410018M08Rik	18555785
Cd86	18555785
Tsc22d1	18555785
Spic	18555785
Zfp526	18555785
Igsf8	18555785
Mbtps2	18555785
Athl1	18555785
Ncapd2	18555785
Pnpla7	18555785
Slc25a5	18555785
Creb3l3	18555785
Mesdc2	18555785
Dvl3	18555785
Ccrn4l	18555785
Cdc42ep3	18555785
Ruvbl1	18555785
Ap1gbp1	18555785
Gfi1b	18555785
2010008E23Rik	18555785
Myd88	18555785
9630046K23Rik	18555785
Zswim1	18555785
BC072620	18555785
Bcat1	18555785
Dcst1	18555785
Ptgir	18555785
4432405B04Rik	18555785
4930524B15Rik	18555785
Rpl7l1	18555785
Dnttip2	18555785
Jarid1b	18555785
Psors1c2	18555785
Nfkbil2	18555785
Nol5	18555785
Tsga2	18555785
Paqr8	18555785
Dynll2	18555785
Atp6v0d1	18555785
Trim71	18555785
Mea1	18555785
Nadk	18555785
Ube2l6	18555785
Gpr162	18555785
Spaca4	18555785
Apod	18555785
Agrp	18555785
Zfp609	18555785
Hdac5	18555785
Lrrc52	18555785
Runx1t1	18555785
Ccng1	18555785
Slc37a1	18555785
Rtel1	18555785
D430041B17Rik	18555785
Pank3	18555785
Suhw2	18555785
Ctnna1	18555785
Alg1	18555785
Mpp6	18555785
Cbln3	18555785
Tcf19	18555785
Glo1	18555785
Gpr107	18555785
Hnrph1	18555785
Ptrh2	18555785
1110032A13Rik	18555785
Rab19	18555785
Ampd1	18555785
Tmem51	18555785
Dpm1	18555785
Serping1	18555785
Vangl1	18555785
Dennd2c	18555785
Ptms	18555785
Eif4e2	18555785
Ppp1r1a	18555785
Asb6	18555785
Pck2	18555785
Cib1	18555785
2310047M10Rik	18555785
Mtrr	18555785
Rbpms	18555785
E130014J05Rik	18555785
Top1	18555785
Aldh1b1	18555785
Ptplb	18555785
Gm443	18555785
Plekhg6	18555785
Whsc2	18555785
2610528J11Rik	18555785
4931406I20Rik	18555785
Dtx4	18555785
Mrps5	18555785
Pde1b	18555785
Tnrc6b	18555785
Rpl37	18555785
Lats2	18555785
Rnf111	18555785
Echdc2	18555785
C030045D06Rik	18555785
Rab25	18555785
Hibch	18555785
Mras	18555785
C330021A05Rik	18555785
Cep68	18555785
Akp2	18555785
Ubqln4	18555785
Hmbs	18555785
Ptges3	18555785
Ptf1a	18555785
Mdfi	18555785
Prf1	18555785
Zfp469	18555785
Thbs3	18555785
EG328479	18555785
Trim46	18555785
Ccdc113	18555785
Tnfsf11	18555785
Mylpf	18555785
4931440L10Rik	18555785
Plekhg1	18555785
Ier2	18555785
Cdc37l1	18555785
Slc27a4	18555785
A830007P12Rik	18555785
Titf1	18555785
Tnfrsf1a	18555785
Olfr91	18555785
Zdhhc24	18555785
Dact3	18555785
Pigv	18555785
Tnrc6c	18555785
Hspb8	18555785
Col14a1	18555785
Cnot2	18555785
Msx2	18555785
1110014K05Rik	18555785
Gucy2g	18555785
Dnajb8	18555785
Cryge	18555785
Clec12a	18555785
1110031B11Rik	18555785
1700025G04Rik	18555785
Frmpd1	18555785
Clca3	18555785
Npm2	18555785
Dph1	18555785
Acss1	18555785
Ap3b2	18555785
Sh3pxd2a	18555785
BC048679	18555785
Rhbdd2	18555785
Ildr1	18555785
Epb4.1l5	18555785
C030019I05Rik	18555785
Olfr912	18555785
Mfi2	18555785
Zfp14	18555785
Gjb1	18555785
Pfdn4	18555785
4930521A18Rik	18555785
Ifngr2	18555785
Tmem2	18555785
Fgf3	18555785
AI467606	18555785
Zfp706	18555785
2610203E10Rik	18555785
Etv5	18555785
Thop1	18555785
Zfp329	18555785
Alg13	18555785
Apobec3	18555785
Abi2	18555785
Sox13	18555785
Smcr7	18555785
Dbp	18555785
Lnpep	18555785
Kiss1	18555785
2410014A08Rik	18555785
Taf6	18555785
BC025833	18555785
Erf	18555785
Cables2	18555785
BC005624	18555785
Satb2	18555785
F11	18555785
Fgf9	18555785
Dcbld1	18555785
Htr3a	18555785
Masp1	18555785
Car11	18555785
Pja1	18555785
Fosl1	18555785
Ankrd47	18555785
Il17d	18555785
Qprt	18555785
Ube2m	18555785
Tle3	18555785
4931406H21Rik	18555785
Tac4	18555785
Gprc5b	18555785
Klhl2	18555785
Fgf1	18555785
9030409G11Rik	18555785
Cd80	18555785
2010310D06Rik	18555785
Stx3	18555785
Ddost	18555785
Pxt1	18555785
Cdc2l6	18555785
Ptprk	18555785
Hist1h3d,Hist1h2ad	18555785
Tagln2	18555785
Polr3g	18555785
Slc10a6	18555785
Prph2	18555785
Hist1h2bg	18555785
Txlnb	18555785
Rab6ip1	18555785
Ttc25	18555785
1700021F05Rik	18555785
B3gnt3	18555785
EG545253	18555785
D330038O06Rik	18555785
Ywhah	18555785
Tmem115	18555785
Ier3,Flot1	18555785
2310022A10Rik	18555785
Ikzf4	18555785
Sgol1	18555785
Tcf2	18555785
Dtx1	18555785
1600002O04Rik	18555785
Ghrh	18555785
Tff3	18555785
Olfr915	18555785
EG432436	18555785
5033414D02Rik	18555785
2410081M15Rik	18555785
Hist1h2bm	18555785
Arhgef10	18555785
Dmtf1	18555785
Foxd3	18555785
Sept9	18555785
Hist1h4k	18555785
Rdh13	18555785
Trim39	18555785
Hnrpd	18555785
Rnh1	18555785
Tmcc3	18555785
Hist1h3h,Hist1h2ai	18555785
Psen2	18555785
Tmem181	18555785
Rab4b	18555785
Itgb7	18555785
Ptdss2	18555785
Gps1	18555785
Ap1s1	18555785
Plagl1	18555785
Rhpn2	18555785
Syt5	18555785
Lypla1	18555785
Ubap2	18555785
Nudcd3	18555785
Ctbp2	18555785
Tm2d3	18555785
Hist1h2ak	18555785
Tmem161b	18555785
Vkorc1	18555785
Slc12a7	18555785
Tmem55b	18555785
Scamp4	18555785
Dhx32	18555785
1200009O22Rik	18555785
Rnaseh2b	18555785
Foxo6	18555785
Dars	18555785
Neil2	18555785
Osgep	18555785
Cc2d1b	18555785
Bcl2l1	18555785
Spry1	18555785
Pprc1	18555785
Hnrpa2b1	18555785
Frat1	18555785
Edg2	18555785
Tcf15	18555785
Rasa4	18555785
Fasn	18555785
5033428A16Rik	18555785
3110001D03Rik	18555785
Tspan14	18555785
Ggn	18555785
Arg2	18555785
Nsf	18555785
Ddx59	18555785
Prdm5	18555785
Stk16	18555785
Hoxb2	18555785
Slc1a4	18555785
2810002N01Rik	18555785
Btf3	18555785
Uspl1	18555785
Gpd2	18555785
6720456B07Rik	18555785
0610010D24Rik	18555785
Golph2	18555785
Rnf168	18555785
Fbxo17	18555785
Wasf3	18555785
Ppp2r5c	18555785
Arid5b	18555785
Ubtd1	18555785
Rragb	18555785
1700021C14Rik	18555785
Tmem14a	18555785
Zfp239	18555785
6330442E10Rik	18555785
Crygs	18555785
Slc23a2	18555785
Jag1	18555785
Ppcs	18555785
Eno1	18555785
Lhx6	18555785
Gm52	18555785
Nhsl1	18555785
Fbxo4	18555785
Kprp	18555785
Phf3	18555785
8430415E04Rik	18555785
Wfdc13	18555785
2310046K01Rik	18555785
Krt85,Krt8	18555785
Mical3	18555785
Gnrh1	18555785
Frs3	18555785
BC039632	18555785
Tcf20	18555785
Brsk1	18555785
Olfr922	18555785
Olfr750	18555785
Krtap12-1	18555785
Pla2g2d	18555785
Braf	18555785
Olfr1338	18555785
Olfr1340	18555785
Gstm6	18555785
Psenen	18555785
Kif9	18555785
1300013J15Rik	18555785
Fcgr3	18555785
Slc36a3	18555785
Ptk6	18555785
Aox3l1	18555785
Auts2	18555785
Ppy	18555785
A130038H09Rik	18555785
D10Bwg1364e	18555785
Stox2	18555785
Itih4	18555785
Cml4	18555785
Pak7	18555785
Pop4	18555785
Kcnh6	18555785
Rpe65	18555785
Taar7a	18555785
Taar4	18555785
4930521E07Rik	18555785
Tmem62	18555785
Mapk13	18555785
Mrps14	18555785
Mall	18555785
Cep70	18555785
E430002D04Rik	18555785
Tmhs	18555785
Rffl	18555785
Slc1a3	18555785
BC021785	18555785
Tceb3	18555785
Arbp	18555785
Vamp1	18555785
Kpnb1	18555785
3230401D17Rik	18555785
Cltc	18555785
Actr2	18555785
Chchd2	18555785
BC023814	18555785
Zfp335	18555785
Gcnt2	18555785
Ighmbp2	18555785
Tmem39a	18555785
Cope	18555785
Lipe	18555785
Crsp3	18555785
Hagh	18555785
Map2k7	18555785
1200003I07Rik	18555785
Tsc1	18555785
Gcn1l1	18555785
Rbpj	18555785
Acot8	18555785
Ndufs1	18555785
Stmn2	18555785
Cct6a	18555785
Mllt6	18555785
Dnmt1	18555785
Nudt9	18555785
Tpst2	18555785
Nup133	18555785
Lmnb1	18555785
Zfp715	18555785
3110056O03Rik	18555785
Icam1	18555785
Liph	18555785
Atp5g2	18555785
Kras	18555785
Zfyve1	18555785
Eif5	18555785
Pxk	18555785
Etnk2	18555785
Gga3	18555785
Mrpl49	18555785
Mrps18b	18555785
Ppp1r11	18555785
Ppm1a	18555785
Eif2b1	18555785
Paics	18555785
Nat10	18555785
Sfrs14	18555785
2610002D18Rik	18555785
Suv420h1	18555785
Krr1	18555785
2310036O22Rik	18555785
Pias3	18555785
Xylb	18555785
Zc3h11a	18555785
Spg7	18555785
Ralgps2	18555785
B930041F14Rik	18555785
Eefsec	18555785
Dnajc2	18555785
Cfl1	18555785
Eef1a1	18555785
Nfe2l2	18555785
Tube1	18555785
Lrrn2	18555785
EG432939	18555785
Klc4	18555785
Slc43a1	18555785
Lama5	18555785
Ppp1r16a	18555785
2610110G12Rik	18555785
Slc44a3	18555785
Fkbp4	18555785
Rpgrip1	18555785
Fgf15	18555785
Psmd7	18555785
Thtpa	18555785
Phkg1	18555785
Tradd	18555785
Gcnt3	18555785
Psca	18555785
Pim1	18555785
Socs2	18555785
Hoxc11	18555785
Cdk5r2	18555785
Vrk3	18555785
9630055N22Rik	18555785
Ly75	18555785
Nif3l1	18555785
Akt1	18555785
Hoxc10	18555785
Abcg4	18555785
Derl3	18555785
Hyou1	18555785
Tmc4	18555785
Hsp90ab1	18555785
1300002K09Rik	18555785
F730014I05Rik	18555785
Cd320	18555785
Rad51c	18555785
2610019F03Rik	18555785
Nat14	18555785
Tmem142c	18555785
Cmtm4	18555785
Lass1	18555785
E2f2	18555785
Aco2	18555785
4930572J05Rik	18555785
Ssu72	18555785
Centa2	18555785
Btbd12	18555785
Zp3	18555785
Atp1a2	18555785
Aff1	18555785
Mapk15	18555785
Txnl6	18555785
Mcm3	18555785
Psmd11	18555785
Doc2b	18555785
Nucb1	18555785
Adcy3	18555785
Zfml	18555785
1110028A07Rik	18555785
2610204M08Rik	18555785
Cldn13	18555785
Nlrx1	18555785
Plekhf2	18555785
Ndfip1	18555785
Tubb2a	18555785
Drg1	18555785
Gas2l3	18555785
Ttc12	18555785
Scfd1	18555785
Ankrd13d	18555785
Zmat3	18555785
Mafg	18555785
Pycr1	18555785
Zfp707	18555785
Afg3l2	18555785
Vnn3	18555785
Alg10b	18555785
Gmeb2	18555785
2310005E10Rik	18555785
D030011O10Rik	18555785
Akr1b3	18555785
Mon1b	18555785
Psmb7	18555785
Grhl3	18555785
Klhdc7a	18555785
Spen	18555785
Pik3r5	18555785
Dnmt3b	18555785
Chac1	18555785
Zdhhc18	18555785
Tmem106a	18555785
Slc26a4	18555785
Myo1c	18555785
Rusc2	18555785
Gm829	18555785
Pml	18555785
C920006C10Rik	18555785
Oit1	18555785
Zfp563	18555785
Mybbp1a	18555785
Ccdc56	18555785
Adrbk1	18555785
Mobkl2b	18555785
Prrx2	18555785
Zgpat	18555785
Trpv2	18555785
Fcgr1	18555785
Arhgap9	18555785
Gsh1	18555785
6430527G18Rik	18555785
Aebp2	18555785
Zic2	18555785
Slc29a3	18555785
Syt9	18555785
1600002K03Rik	18555785
Eif2c3	18555785
Dgcr2	18555785
BC038925	18555785
Thrap3	18555785
Pycrl	18555785
Dync1li1	18555785
Nucks1	18555785
Ctps	18555785
Apln	18555785
Tubgcp2	18555785
Paxip1	18555785
Tmem81	18555785
Strn4	18555785
Rnf10	18555785
Inhbb	18555785
Rasal2	18555785
Refbp2	18555785
1700011F03Rik	18555785
Tmem53	18555785
BC057893	18555785
Supv3l1	18555785
4430402I18Rik	18555785
Tcp11l2	18555785
Gm885	18555785
Tas1r1	18555785
Gnas	18555785
Spata2	18555785
Wdr41	18555785
Ube2d1	18555785
Ipmk	18555785
Rps12	18555785
Bclaf1	18555785
Ccdc87	18555785
D1Pas1	18555785
Angel1	18555785
Cxadr	18555785
Ceecam1	18555785
Slc20a1	18555785
Cox8a	18555785
Fignl1	18555785
Tex9	18555785
Efna2	18555785
Ppap2a	18555785
Trmt1	18555785
Xrcc1	18555785
Ccdc130	18555785
Utp14a	18555785
Sbno2	18555785
Wbscr28	18555785
Arl1	18555785
Rps27a	18555785
Psme4	18555785
Prei4	18555785
Reep2	18555785
Zfp661	18555785
Bfsp2	18555785
Chic2	18555785
Tec	18555785
Nup93	18555785
Egr1	18555785
Aym1	18555785
Lass2	18555785
Gm1964	18555785
Siah1a	18555785
Trub2	18555785
Ndufc2	18555785
Htr5a	18555785
Mll3	18555785
Polr2b	18555785
Cd2bp2	18555785
Zfp322a	18555785
2310016M24Rik	18555785
G3bp2	18555785
Tmem179	18555785
LOC625638	18555785
Triap1	18555785
Lime1	18555785
Zdhhc5	18555785
Zfp217	18555785
Atp9a	18555785
Sgsh	18555785
Setd1a	18555785
Hist1h4h	18555785
Acsl5	18555785
Lars	18555785
Clp1	18555785
1700065O13Rik	18555785
Vps33b	18555785
Ngrn	18555785
Gan	18555785
Mterfd2	18555785
Hspc171	18555785
Tmem131	18555785
Mcf2l	18555785
Wnk4	18555785
Wdr20a	18555785
Mrpl47	18555785
Mbd2	18555785
Samd7	18555785
Tuba1c	18555785
Evpl	18555785
Slc7a5	18555785
Mrpl39	18555785
Zbed4	18555785
A930028L21Rik	18555785
Ap3m1	18555785
2310079N02Rik	18555785
2310034C09Rik	18555785
Bcas2	18555785
Gna-rs1	18555785
Bmp2k	18555785
Sgcb	18555785
Fnbp1	18555785
1110014J01Rik	18555785
Slc17a2	18555785
Sfrs3	18555785
Calm2	18555785
BC057627	18555785
1500004A08Rik	18555785
F2r	18555785
2310001A20Rik	18555785
Gpr19	18555785
EG627782	18555785
Gata1	18555785
9130211I03Rik	18555785
Isoc2b	18555785
Zfp213	18555785
Ap2a1	18555785
Nagpa	18555785
Lbh	18555785
Osbpl8	18555785
Cyp24a1	18555785
Itfg2	18555785
Hist1h3g,Hist1h2af	18555785
Zfp667	18555785
1700057G04Rik	18555785
Hist1h4c	18555785
Hfe	18555785
Hmga2	18555785
Kcnmb4	18555785
Dtx2	18555785
Mfsd2	18555785
Por	18555785
Slc25a45	18555785
Sub1	18555785
Scyl1	18555785
Xpnpep2	18555785
Nono	18555785
Tmem17	18555785
2210411K11Rik	18555785
Myd116	18555785
Angptl4	18555785
6330577E15Rik	18555785
Gprc5a	18555785
Ntan1	18555785
Nsun2	18555785
Wnk1	18555785
Ssx2ip	18555785
Adamts7	18555785
Adipoq	18555785
Got1l1	18555785
Mnd1	18555785
Tsr2	18555785
Gnpda1	18555785
Rbm9	18555785
Slc17a5	18555785
Tmem20	18555785
Rrm1	18555785
Hpgd	18555785
Glp1r	18555785
Sfrs5	18555785
Lifr	18555785
[truncated: 6,850 more rows]

## Sheet: NANOG
GENE	PubMed ID
Abi1	16518401
Adam19	16518401
Adam19	16518401
Adk	16518401
Adora1	16518401
Ak2	16518401
Apbb2	16518401
Arc	16518401
Barx2	16518401
Bcat1	16518401
Bcl2l1	16518401
Bcl2l1	16518401
Bmp4	16518401
Bmp8a	16518401
BTG1	16518401
Calmbp1	16518401
Camk2b	16518401
Catns	16518401
Cbfa2t2h	16518401
Cdh3	16518401
Chat	16518401
Chka	16518401
Chl1	16518401
Chl1	16518401
Chrd	16518401
Inad1	16518401
Clock	16518401
Cnp1	16518401
Cobl	16518401
Coch	16518401
Col13a1	16518401
Col4a2	16518401
Csng	16518401
Dhx9	16518401
Dnahc8	16518401
Dpm1	16518401
Dpp6	16518401
Dpp6	16518401
Dpp6	16518401
Dsc1	16518401
Dtnb	16518401
Ebf1	16518401
Phc1	16518401
Phc1	16518401
Eif4a2	16518401
Mark2	16518401
Eomes	16518401
Eomes	16518401
Epb4.1l1	16518401
Epb4.1l3	16518401
Epb4.1l4a	16518401
Epb4.1l4a	16518401
Epb4.1l4a	16518401
Epha4	16518401
Epha4	16518401
Epha4	16518401
Smarcad1	16518401
Ext1	16518401
Ext1	16518401
Ezh1	16518401
Fancc	16518401
Fasn	16518401
Fert2	16518401
Fert2	16518401
Fgf5	16518401
Fgfr1	16518401
Fgfr1	16518401
Fgfr1	16518401
Sh3md1	16518401
Foxn2	16518401
Frat1	16518401
Gabrg1	16518401
Galnt1	16518401
Gbx2	16518401
Gem	16518401
Gfra1	16518401
Gfra1	16518401
Slc6a9	16518401
Gnas	16518401
Gp49a	16518401
Gsr	16518401
Grb2	16518401
Cdca3	16518401
Gria4	16518401
Grm1	16518401
Gspt1	16518401
Gsta2	16518401
Baiap1	16518401
Gyk	16518401
Hist2h3c1	16518401
Hmgb3	16518401
Hmgcr	16518401
Hoxb1	16518401
Hsd17b3	16518401
Iap	16518401
Iap	16518401
Iap	16518401
Ifnar1	16518401
Igf1	16518401
Igfbp5	16518401
Il6st	16518401
Il6st	16518401
Il7	16518401
Itgb6	16518401
Itih4	16518401
Itpr1	16518401
Jarid2	16518401
Jarid2	16518401
Jarid2	16518401
Jarid2	16518401
Kcnj16	16518401
Kcnma1	16518401
Kras	16518401
Arhgef1	16518401
Loxl1	16518401
Lrrn2	16518401
Lrrn2	16518401
Lrrn2	16518401
Ltb	16518401
Ly6c	16518401
Smad1	16518401
Smad5	16518401
Smad6	16518401
Smad7	16518401
Smad7	16518401
Mdm4	16518401
Mdm4	16518401
Mds1	16518401
Foxc1	16518401
Mllt2h	16518401
Mllt2h	16518401
Mme	16518401
Mt1	16518401
Mup3	16518401
Myo10	16518401
Myo10	16518401
Myo10	16518401
Myt1l	16518401
Ncam1	16518401
Ncam1	16518401
Nf1	16518401
Nfib	16518401
Nefl	16518401
Ngfb	16518401
Nmyc1	16518401
Nmyc1	16518401
Nmyc1	16518401
Zfm1	16518401
Npr3	16518401
Nsd1	16518401
Nsmaf	16518401
Oc90	16518401
Osm	16518401
Ovol1	16518401
Pappa	16518401
Pappa	16518401
Pcaf	16518401
Pdcd6ip	16518401
Pde1c	16518401
Pde9a	16518401
Pecam	16518401
Lypla1	16518401
Lypla1	16518401
Pla2g5	16518401
Pld1	16518401
Plec1	16518401
Pscd1	16518401
Ptch1	16518401
Ptpn12	16518401
Ptpns1	16518401
Ptprf	16518401
Abcd4	16518401
Rab12	16518401
Raet1a	16518401
Rbmxrt	16518401
Reln	16518401
Rit2	16518401
Rit2	16518401
Rph3a	16518401
Ryr2	16518401
Scg2	16518401
Cxcl12	16518401
Sec8l1	16518401
Sema3e	16518401
Sema3e	16518401
Sez6	16518401
Slc22a12	16518401
Snca	16518401
Sox12	16518401
Sox13	16518401
Sox6	16518401
Sox6	16518401
Serpinb6a	16518401
Spock1	16518401
Spock1	16518401
Spock1	16518401
Zfp143	16518401
Stfa1	16518401
Suclg2	16518401
Syt1	16518401
Syt1	16518401
Slc6a6	16518401
Tbl1x	16518401
Tbx3	16518401
Tbx3	16518401
Tbx3	16518401
Tbx5	16518401
Tcea1	16518401
Tcf4	16518401
Tcf3	16518401
Tcf3	16518401
Tcf3	16518401
Tcte2	16518401
Tcte3	16518401
Morf4l1	16518401
Ppp2r5d	16518401
Trim24	16518401
Trim24	16518401
Tle1	16518401
Tle1	16518401
Tle4	16518401
Tle4	16518401
Tle4	16518401
Tle4	16518401
Thfsf12	16518401
Tnks	16518401
Tpd52	16518401
Tpd52	16518401
Traf1	16518401
Tfrc	16518401
Uchl1	16518401
Uchl1	16518401
Ulk1	16518401
Ulk1	16518401
Utrn	16518401
Utrn	16518401
Xbp1	16518401
Plagl1	16518401
Zfp1	16518401
Zfp1	16518401
Zfp2	16518401
Zfp2	16518401
Zfp37	16518401
Zfp57	16518401
Zfp9	16518401
Klf6	16518401
Fyb	16518401
Gpc6	16518401
Gpc6	16518401
Gpc6	16518401
Rhof	16518401
Slco2a1	16518401
Sufu	16518401
Whsc2	16518401
Rfwd2	16518401
Esrrb	16518401
Esrrb	16518401
Esrrb	16518401
Esrrb	16518401
Map3k3	16518401
Mapk13	16518401
Psg19	16518401
Poli	16518401
Slc27a4	16518401
Cops5	16518401
Ppp2r5c	16518401
Eif4el3	16518401
Syn3	16518401
Podxl	16518401
Trp53bp1	16518401
Golga5	16518401
Clnk	16518401
Clnk	16518401
Csnk1e	16518401
Rabgap1l	16518401
Rabgap1l	16518401
Tnfrsf19	16518401
Tnfrsf19	16518401
Tnfrsf19	16518401
Tnfrsf19	16518401
Scmh1	16518401
Scmh1	16518401
Tor1b	16518401
Lcmt1	16518401
Pik3cg	16518401
Pik3cg	16518401
Lats2	16518401
Hs6st2	16518401
Dmrt1	16518401
Park2	16518401
Park2	16518401
H2afz	16518401
Ccnc	16518401
Rif1	16518401
D14Ertd581e	16518401
D5Ertd606e	16518401
Rhpn2	16518401
Ppp2r2d	16518401
Ppp2r2d	16518401
Parp8	16518401
Suz12	16518401
D11Ertd636e	16518401
Rutbc2	16518401
Ahi1	16518401
Hip2	16518401
Chst3	16518401
Vti1a	16518401
Vti1a	16518401
Porcn	16518401
Porcn	16518401
Pdlim1	16518401
Rragc	16518401
Rabep1	16518401
Pcdh7	16518401
Smarcal1	16518401
Pdgfc	16518401
DXImx46e	16518401
Zfp312	16518401
Pdzrn3	16518401
Cpxm2	16518401
Cpxm2	16518401
Vdp	16518401
Rala	16518401
Lgals8	16518401
Tprt	16518401
Astn2	16518401
Astn2	16518401
Dscr2	16518401
Dscr2	16518401
Prss11	16518401
Tmem45a	16518401
Tera	16518401
Tera	16518401
Tera	16518401
Zfp261	16518401
Arid3b	16518401
Ctsf	16518401
Rnf138	16518401
Sast	16518401
Sast	16518401
Clecsf9	16518401
Brp17	16518401
Dbccr1	16518401
Mrps31	16518401
Sult3a1	16518401
Stk32c	16518401
Fmnl1	16518401
Sertad2	16518401
Sertad2	16518401
Pvrl1	16518401
Slc35b4	16518401
Wbscr14	16518401
Hibadh	16518401
Pvrl3	16518401
Tnrc11	16518401
Huwe	16518401
Rcl1	16518401
Rhot1	16518401
Actn4	16518401
Bcmo1	16518401
Slc5a4b	16518401
Ireb2	16518401
Polydom	16518401
D15Ertd366e	16518401
D15Ertd366e	16518401
Ranbp17	16518401
Ifitm3	16518401
Fbxo36	16518401
Fbxo36	16518401
Arf14	16518401
Nicn1	16518401
Sec11l3	16518401
2310008H09Rik	16518401
Zfand1	16518401
Zfand1	16518401
2400001E08Rik	16518401
2400001E08Rik	16518401
Ube2v1	16518401
Rpe	16518401
Spesp1	16518401
4931406I20Rik	16518401
4933433P14Rik	16518401
Slc16a9	16518401
Slc16a9	16518401
1200003E16Rik	16518401
1200009K13Rik	16518401
1200009K13Rik	16518401
Eif4e3	16518401
M6prbp1	16518401
Cdca7	16518401
Polr3k	16518401
Oma1	16518401
Rpl11	16518401
Cdc37l	16518401
2610528O22Rik	16518401
UBE2G1	16518401
Mtdh	16518401
Smarca2	16518401
Cltc	16518401
Cltc	16518401
Lyzl1	16518401
Stk35	16518401
Papd1	16518401
Papd1	16518401
Klhl13	16518401
Gpatc1	16518401
1810074P20Rik	16518401
Glt28d1	16518401
Slc25a26	16518401
1110007L15Rik	16518401
Aasdhppt	16518401
Kirrel3	16518401
Ddx47	16518401
Lrrc28	16518401
2310057D15Rik	16518401
Nurit	16518401
1700122C07Rik	16518401
Zcchc10	16518401
Atad1	16518401
Btbd14a	16518401
2810437L13Rik	16518401
2900009I07Rik	16518401
3110006P09Rik	16518401
Rps13	16518401
Rps13	16518401
Rchy1	16518401
Spire1	16518401
0610010D24Rik	16518401
1110002N22Rik	16518401
1110002N22Rik	16518401
Rtn4	16518401
Letmd1	16518401
1110032A13Rik	16518401
1190005I06Rik	16518401
1500010G04Rik	16518401
1500001L15Rik	16518401
Anapc10	16518401
Cab391	16518401
Zcchc9	16518401
1810009O10Rik	16518401
Manbal	16518401
2610018I05Rik	16518401
Avpi1	16518401
Ipmk	16518401
2410018L13Rik	16518401
Ttl	16518401
Mulk	16518401
1700026L06Rik	16518401
Chn2	16518401
Mcm10	16518401
Sdro	16518401
Ube2q	16518401
Sash1	16518401
Cyp4f16	16518401
Basp1	16518401
Lrfn2	16518401
Tcergl1	16518401
Tcerg1l	16518401
Ssfa2	16518401
Dusp16	16518401
Prdm5	16518401
Hmgb2l1	16518401
Spata16	16518401
Phyhipl	16518401
4931403M11Rik	16518401
4931440L10Rik	16518401
Sntg1	16518401
Rfx4	16518401
Rfx4	16518401
Rfx4	16518401
4933434M16Rik	16518401
4933439B08Rik	16518401
Nudt4	16518401
Nudt4	16518401
4933434G05Rik	16518401
Riok1	16518401
Arid5b	16518401
Arid5b	16518401
Arid5b	16518401
Ches1	16518401
Optn	16518401
Pnpt1	16518401
1200015N20Rik	16518401
Rgs12	16518401
Mamdc2	16518401
Tmem24	16518401
D5Ertd585e	16518401
Plekhf2	16518401
Plekhf2	16518401
Plekhf2	16518401
Fbxo30	16518401
Antxr2	16518401
D15Ertd682e	16518401
Nanog	16518401
Nanog	16518401
2400003C14Rik	16518401
Rpusd4	16518401
Fbxo22	16518401
Fndc3b	16518401
Fndc3b	16518401
Slc35f2	16518401
Sulf2	16518401
Wdfy3	16518401
Shq1	16518401
Plcd3	16518401
Hsdl1	16518401
Pcbd2	16518401
Pcbd2	16518401
Uaca	16518401
Zfp655	16518401
2700094F01Rik	16518401
Adipor1	16518401
Zfp74	16518401
Zfp74	16518401
Crtac1	16518401
March1	16518401
Ppp2r2b	16518401
Rps6ka5	16518401
Rps6ka5	16518401
Bmper	16518401
Set7	16518401
1700034P14Rik	16518401
1700001O22Rik	16518401
4930430E16Rik	16518401
Btbd11	16518401
Btbd11	16518401
Neb1	16518401
1200008O12Rik	16518401
Sec14l1	16518401
1300003B13Rik	16518401
Slc35f5	16518401
Fbxo23	16518401
1700092C17Rik	16518401
Mtmr3	16518401
4932432K03Rik	16518401
Ifitm7	16518401
8430415E04Rik	16518401
8430415E04Rik	16518401
Cds1	16518401
Setmar	16518401
5730419I09Rik	16518401
1110013G13Rik	16518401
4930503B20Rik	16518401
Rnase10	16518401
Dpp3	16518401
1700001E04Rik	16518401
Acyp2	16518401
2010005A06Rik	16518401
Jarid1b	16518401
1700011F14Rik	16518401
9130022K13Rik	16518401
Tm7sf4	16518401
4930431B11Rik	16518401
Samd7	16518401
Zfp198	16518401
Arhgap15	16518401
Car12	16518401
Mrsb	16518401
Mrsb	16518401
D19Ertd737e	16518401
Zzank1	16518401
Msi2h	16518401
Upp2	16518401
Jmjd2c	16518401
Bc17a	16518401
5730591J02Rik	16518401
Snapc3	16518401
Snapc3	16518401
Defb41	16518401
Ehmt1	16518401
A930006J02Rik	16518401
B430319H21Rik	16518401
B430319H21Rik	16518401
4930519N13Rik	16518401
Ralgps2	16518401
Helz	16518401
Arhgap10	16518401
2610021K21Rik	16518401
2810465F10Rik	16518401
Zc3hav1	16518401
4930438O05Rik	16518401
Cnot10	16518401
Cnot10	16518401
Pigt	16518401
Wbscr27	16518401
Wbscr27	16518401
Selk	16518401
Rhoj	16518401
Hspb8	16518401
Trim2	16518401
Pum1	16518401
Uck2	16518401
Trim44	16518401
Tbl1xr1	16518401
Tbl1xr1	16518401
8030499H02Rik	16518401
Ankrd17	16518401
C1qtnf3	16518401
Tcfcp2l1	16518401
Tcfcp2l1	16518401
Akap12	16518401
Akap12	16518401
Gtf2a1	16518401
Tmem2	16518401
Tmem2	16518401
Nrg4	16518401
Setdb1	16518401
Klf7	16518401
Klf7	16518401
Pcdhga1	16518401
Zfp423	16518401
Zfp423	16518401
Col4a6	16518401
Slc4a10	16518401
Ubqln4	16518401
Ubqln4	16518401
Tmem40	16518401
AL024069	16518401
1110059F07Rik	16518401
Tm9sf4	16518401
Commd7	16518401
Sall4	16518401
Tiparp	16518401
Smpdl3b	16518401
Cdw92	16518401
Cdw92	16518401
Papd4	16518401
Rab28	16518401
Akap9	16518401
Pot1	16518401
9530020G05Rik	16518401
Eftud1	16518401
Tmem16a	16518401
Arhgef18	16518401
Ankrd10	16518401
Ndg2	16518401
Traf3ip2	16518401
2410017P07Rik	16518401
2410017P07Rik	16518401
Psme4	16518401
Tmem17	16518401
Etv5	16518401
Etv5	16518401
Gldc	16518401
Cnot6	16518401
Cnot6	16518401
Fbxo4	16518401
Stk38	16518401
Stk38	16518401
Acaca	16518401
Col16a1	16518401
Ankrd1	16518401
Scamp1	16518401
Cdk9	16518401
Pacs1	16518401
Mthfd1	16518401
Pttg1ip	16518401
Cdca2	16518401
2810489O06Rik	16518401
Ppp1r15b	16518401
5830411E10Rik	16518401
5830411E10Rik	16518401
5830411E10Rik	16518401
Uhrf2	16518401
2010311D03Rik	16518401
Plekha5	16518401
Plekha5	16518401
Arhgap8	16518401
Actn1	16518401
Abr	16518401
Manba	16518401
Pgd	16518401
Tars	16518401
Pecr	16518401
Dhrs8	16518401
Mta3	16518401
Mta3	16518401
Ttbk1	16518401
Ttbk1	16518401
Tlr3	16518401
Kirrel1	16518401
AJ430384	16518401
Oxr1	16518401
Znrf1	16518401
Znrf1	16518401
Xpnpep2	16518401
V1rh9	16518401
V1rg10	16518401
Nical	16518401
AF397014	16518401
BC016198	16518401
Bcas3	16518401
Phf21a	16518401
C330005L02Rik	16518401
BC057371	16518401
Rbms3	16518401
Zbtb36	16518401
Tbc1d16	16518401
Fmr1nb	16518401
Tmem23	16518401
A730045E13Rik	16518401
Adamts18	16518401
Dtx3l	16518401
Itih5	16518401
Tcfe3	16518401
Tbc1d12	16518401
Frmd4a	16518401
Frmd4a	16518401
Frmd4a	16518401
B930096L08Rik	16518401
Slc35f3	16518401
A830058L05Rik	16518401
Ncoa7	16518401
Gm237	16518401
Tfdp2	16518401
Ubxd3	16518401
F730047E07Rik	16518401
Mlr2	16518401
Mlr2	16518401
Satb2	16518401
Satb2	16518401
Sart2	16518401
Ripk5	16518401
Plekhh2	16518401
Lrrc1	16518401
Hrpt2	16518401
Tmprss13	16518401
Myo3a	16518401
Mobkl2b	16518401
Sema6d	16518401
Slc35f1	16518401
BC062185	16518401
4732479N06Rik	16518401
B830045N13Rik	16518401
Cdh12	16518401
Cdh12	16518401
BC021785	16518401
Ckap4	16518401
Eea1	16518401
Ccm2	16518401
BC027174	16518401
Nmur2	16518401
2700079M14Rik	16518401
5730466P16Rik	16518401
Zfp403	16518401
Myst2	16518401
Zc3hdc5	16518401
Ubxd4	16518401
Trib2	16518401
Sipa1l1	16518401
Sipa1l1	16518401
9030617O03Rik	16518401
Rcor1	16518401
D12Wsu95e	16518401
Pou6f2	16518401
Vps41	16518401
Phactr1	16518401
Rarb	16518401
Ube2e2	16518401
D14Ertd668e	16518401
1300010F03Rik	16518401
Zc3hdc3	16518401
Zfp7	16518401
Pphln1	16518401
Pphln1	16518401
Pphln1	16518401
Fgd4	16518401
Fgd4	16518401
Adcy5	16518401
Nox3	16518401
Btbd9	16518401
Slc37a1	16518401
Plcl2	16518401
Plcl2	16518401
Dlgap1	16518401
BC003885	16518401
FHOS2	16518401
Mppe1	16518401
Hrasls3	16518401
Suv420h1	16518401
Hectd2	16518401
Ina	16518401
AI450540	16518401
Zfp281	16518401
Zfp281	16518401
Zfp281	16518401
Zfp281	16518401
Nmnat2	16518401
Elys	16518401
Camk1d	16518401
Camk1d	16518401
Mapkap1	16518401
Gtdc1	16518401
Pkp4	16518401
Sestd1	16518401
A930004K21Rik	16518401
BC034902	16518401
BC024760	16518401
BC024760	16518401
Tgif2	16518401
Sdccag33l	16518401
Stx16	16518401
Acad9	16518401
Trim45	16518401
Ddx58	16518401
Ddx58	16518401
Rod1	16518401
Cyp2j13	16518401
BC022150	16518401
Pigv	16518401
Man1c1	16518401
Eif4g3	16518401
BC055811	16518401
BC055811	16518401
BC037112	16518401
9130230L23Rik	16518401
Tmprss11d	16518401
Lrrc5	16518401
4933427D06Rik	16518401
Frmd4b	16518401
Slc6a1	16518401
2410005H09Rik	16518401
Fbxo27	16518401
2310038K02Rik	16518401
Plekha7	16518401
BC006909	16518401
Tmem34	16518401
D230025D16Rik	16518401
AK129341	16518401
Btbd15	16518401
Usp28	16518401
Sik2	16518401
Lrp11	16518401
L3mbtl3	16518401
4933417K05Rik	16518401
Brip1	16518401
Phospho1	16518401
Sdk2	16518401
Dock4	16518401
Dock4	16518401
Rps6kl1	16518401
A530094I17Rik	16518401
D14Ertd171e	16518401
D14Ertd171e	16518401
MGC47262	16518401
Klhl6	16518401
Lnpep	16518401
Lnpep	16518401
Tmem20	16518401
Tmem20	16518401
Slco5a1	16518401
Slco5a1	16518401
Lax1	16518401
9430067K14Rik	16518401
A830043J08Rik	16518401
A830043J08Rik	16518401
A830043J08Rik	16518401
Gpr158	16518401
Drbp1	16518401
Zfp533	16518401
Zfp533	16518401
BC061928	16518401
BC061928	16518401
Pglyrp3	16518401
Pglyrp3	16518401
Palm2	16518401
D630039A03Rik	16518401
Bnc2	16518401
Bnc2	16518401
Apg4c	16518401
Dlgap3	16518401
Dlgap3	16518401
4932412H11Rik	16518401
Gm443	16518401
C630028F04Rik	16518401
Stard13	16518401
Ppp1r9a	16518401
Ppp1r9a	16518401
Ppp1r9a	16518401
Zfp536	16518401
Zfp536	16518401
Rgma	16518401
Dlgap2	16518401
Mcph1	16518401
Wdr17	16518401
Cwf19l2	16518401
Cwf19l2	16518401
Zfp291	16518401
BC037708	16518401
Fcmd	16518401
Zfp277	16518401
Lgi2	16518401
Slc25a28	16518401
Ap1s3	16518401
Olfr487	16518401
Olfr1463	16518401
Olfr510	16518401
Olfr697	16518401
Olfr1245	16518401
Olfr273	16518401
Olfr1339	16518401
Olfr147	16518401
Olfr871	16518401
Olfr978	16518401
Plekhg3	16518401
Akap7	16518401
Zbtb24	16518401
Zbtb24	16518401
Scml4	16518401
1110064P04Rik	16518401
Rab11fip4	16518401
B130006D01Rik	16518401
AU040377	16518401
Pip3ap	16518401
A2bp1	16518401
A2bp1	16518401
A2bp1	16518401
Krtap13-1	16518401
Stk32a	16518401
4932417D18Rik	16518401
Gm672	16518401
Gm672	16518401
Gm672	16518401
Nsddr	16518401
Rtel1	16518401
Plc13	16518401
D430038H04Rik	16518401
D430038H04Rik	16518401
Rab39	16518401
Ephb1	16518401
Ephb1	16518401
Fthfsdc1	16518401
Gm644	16518401
E130320D18	16518401
1110051B16Rik	16518401
Gpr154	16518401
A030012M09Rik	16518401
Lphn3	16518401
B230315F11Rik	16518401
E130103I17Rik	16518401
A630012P03Rik	16518401
B230374F23Rik	16518401
9430076C15Rik	16518401
Hook3	16518401
Lefty2	16518401
C130071C03Rik	16518401
4833442J19Rik	16518401
A830073O21Rik	16518401
9030227G01Rik	16518401
9030227G01Rik	16518401
Lrig3	16518401
Cadps2	16518401
Cadps2	16518401
9930014A18Rik	16518401
D930036F22Rik	16518401
A830018L16Rik	16518401
B430209F14Rik	16518401
D030011O10Rik	16518401
D830044D21Rik	16518401
D830044D21Rik	16518401
Mamdc1	16518401
Tnpo	16518401
Tnpo3	16518401
Tpm4	16518401
Pigl	16518401
Pigl	16518401
Sh2d4b	16518401
A830008O07	16518401
A730085E03Rik	16518401
C330029B10Rik	16518401
Abi2	16518401
2610203E10Rik	16518401
4732421G10Rik	16518401
4732421G10Rik	16518401
2310026J01Rik	16518401
A730036I17Rik	16518401
Sdk1	16518401
Sdk1	16518401
Pon2	16518401
Pon2	16518401
Mlstd1	16518401
Nalp9c	16518401
9230101H05Rik	16518401
Opcm1	16518401
Slc9a9	16518401
Slc9a9	16518401
LOC331392	16518401
AK122525	16518401
AK122525	16518401
Zdhhc23	16518401
Cd59b	16518401
Ust	16518401
Sfmbt2	16518401
Sfmbt2	16518401
Sfmbt2	16518401
Sfmbt2	16518401
Sfmbt2	16518401
Rph3al	16518401
LOC381062	16518401
E130009J12Rik	16518401
Wdt2	16518401
Gm1631	16518401
Gm1631	16518401
Sp9	16518401
MGC107671	16518401
Fbxw15	16518401
C330014B19Rik	16518401
C330014B19Rik	16518401
C330014B19Rik	16518401
Hcrtr2	16518401
Hcrtr2	16518401
Tas2r129	16518401
Zhx2	16518401
Zhx2	16518401
4930488E11Rik	16518401
9030611K07Rik	16518401
A930013B10Rik	16518401
LOC432436	16518401
6330571D19Rik	16518401
Cpsf6	16518401
LOC432723	16518401
Sr278	16518401
Sr278	16518401
LOC434448	16518401
LOC435684	16518401
Tnni3k	16518401
Aym1	16518401
Med12	18555785
Id2	18555785
Sntb2	18555785
Tinf2	18555785
Atp6v1a	18555785
Dhx38	18555785
Slc39a14	18555785
Cstf1	18555785
Nat13	18555785
Atoh1	18555785
Rps15	18555785
Ptbp1	18555785
Gtrgeo22	18555785
Nup133	18555785
Defb1	18555785
Rab2b	18555785
AW549877	18555785
Spink10	18555785
Rpl23a	18555785
BC025920	18555785
Trap1	18555785
Supt5h	18555785
Has3	18555785
4933405K07Rik	18555785
Sfrp1	18555785
Basp1	18555785
Amacr	18555785
C130023O10Rik	18555785
Aurka	18555785
Tbc1d17	18555785
Msh5	18555785
2210013K02Rik	18555785
Zfp386	18555785
Fbxo15	18555785
Zfp42	18555785
Arl3	18555785
Sfxn2	18555785
D19Wsu162e	18555785
Ap3m2	18555785
Hmgb2	18555785
Birc6	18555785
D130040H23Rik	18555785
1200003I07Rik	18555785
Gatad2a	18555785
1110012M11Rik	18555785
Cdca5	18555785
1810055G02Rik	18555785
E130303B06Rik	18555785
Sfrs11	18555785
9430015G10Rik	18555785
Rnaseh2b	18555785
Ccdc39	18555785
Farsa	18555785
Gprk6	18555785
Ube2d2	18555785
Ppap2a	18555785
Pcdhgc4	18555785
Cxxc1	18555785
Gadd45g	18555785
Rnf121	18555785
BC019943	18555785
Pnpla6	18555785
Kctd9	18555785
1700106N22Rik	18555785
Gpr124	18555785
Chchd3	18555785
Gpr4	18555785
Nuak2	18555785
Prepl	18555785
AV312086	18555785
Rab8a	18555785
Pou5f1	18555785
Chaf1a	18555785
Hist1h3i	18555785
Cyp2s1	18555785
Ncoa4	18555785
Ixl	18555785
Fbxo27	18555785
Ech1	18555785
Abhd2	18555785
Btg3	18555785
Abtb1	18555785
Mllt6	18555785
Tle4	18555785
Bcat1	18555785
D4Ertd22e	18555785
Rpa2	18555785
Mettl3	18555785
Rnf125	18555785
Tssk6	18555785
Hist1h2bp	18555785
Sptlc2	18555785
Arhgap12	18555785
Spry4	18555785
Pcdhgc3	18555785
Fiz1	18555785
Cox6b1	18555785
Ccdc12	18555785
Rpl13a	18555785
Ppp1r1a	18555785
Ptplb	18555785
Arid4a	18555785
Lpp	18555785
Izumo1	18555785
Zfp568	18555785
Kbtbd8	18555785
Suv420h2	18555785
Slc25a1	18555785
Alg12	18555785
Arhgap28	18555785
Pphln1	18555785
2700078K21Rik	18555785
Asf1b	18555785
Sphk2	18555785
Tox4	18555785
Kctd15	18555785
Hmbox1	18555785
Rhpn2	18555785
Chmp1b	18555785
Il17rd	18555785
Rpl27	18555785
Rarg	18555785
Zfp219	18555785
Dppa4	18555785
Fkbp5	18555785
Stat3	18555785
Hlf	18555785
A430005L14Rik	18555785
Etfb	18555785
Tnrc6b	18555785
Stk38	18555785
Tmem60	18555785
Etv1	18555785
Mrpl37	18555785
Wbscr18	18555785
A230079K17Rik	18555785
Usf1	18555785
Mcts1	18555785
Myo5a	18555785
Sp2	18555785
1700012A16Rik	18555785
Porcn	18555785
BC057627	18555785
Faim	18555785
Cdk5rap2	18555785
AB112350	18555785
Ccdc46	18555785
Tmem131	18555785
Armcx1	18555785
Stard4	18555785
Tmeff1	18555785
Taf6l	18555785
2810006K23Rik	18555785
Dusp10	18555785
1700019D03Rik	18555785
Znhit3	18555785
Hscb	18555785
Chek2	18555785
Zfp182	18555785
Slc25a5	18555785
Ccdc115	18555785
Lmbrd1	18555785
Clk1	18555785
Dedd	18555785
Tmem46	18555785
Ccdc124	18555785
Acot9	18555785
Banp	18555785
Dtl	18555785
Ciapin1	18555785
Txnl4b	18555785
Imp4	18555785
H2afj	18555785
Rac1	18555785
Top2a	18555785
Cerkl	18555785
Paf1	18555785
Ccne1	18555785
Creld2	18555785
Cnot10	18555785
Hcfc1	18555785
Slc2a13	18555785
Baz1b	18555785
Ankrd25	18555785
Khsrp	18555785
Mkrn1	18555785
Pdk1	18555785
Mrpl4	18555785
Hook2	18555785
9030624J02Rik	18555785
Lrrc2	18555785
Lactb2	18555785
Leprot	18555785
Map3k3	18555785
L3mbtl2	18555785
Tyk2	18555785
Exoc7	18555785
Nudcd3	18555785
2610205E22Rik	18555785
Tex264	18555785
Tor1a	18555785
Cdk2ap2	18555785
1110001A07Rik	18555785
Slc43a1	18555785
Pipox	18555785
Mobp	18555785
Recql5	18555785
Map1lc3b	18555785
Bcar3	18555785
Gja7	18555785
Rnf12	18555785
Rif1	18555785
Myst2	18555785
Rpe	18555785
Rfx1	18555785
4831426I19Rik	18555785
Cc2d1a	18555785
Tubb2c	18555785
Serpina3h	18555785
Coq9	18555785
Rps21	18555785
Gemin4	18555785
Upp1	18555785
Chd9	18555785
Tbc1d9	18555785
Edn1	18555785
Dnahc5	18555785
Fzd2	18555785
Hoxb1	18555785
Exosc2	18555785
Zfp408	18555785
Zbtb24	18555785
2410016F19Rik	18555785
Ctgf	18555785
Ncdn	18555785
Prr11	18555785
Dscr1	18555785
Lrrtm3	18555785
Ryr2	18555785
Atp5b	18555785
Syncrip	18555785
Hnrpr	18555785
4632413K17Rik	18555785
Fbxo38	18555785
Stmn1	18555785
Mterfd3	18555785
Arbp	18555785
Mrpl47	18555785
Ndufb5	18555785
Acly	18555785
Pde4a	18555785
Cradd	18555785
Eif4e1b	18555785
Trim45	18555785
Ly96	18555785
Rfx4	18555785
BC010787	18555785
Sf3a2	18555785
Bud13	18555785
2210010N04Rik	18555785
Serpinb1a	18555785
Sox2	18555785
Snx10	18555785
Phtf2	18555785
Stk35	18555785
Cdk5	18555785
Uqcrh	18555785
Mthfd1	18555785
8430406I07Rik	18555785
4833426J09Rik	18555785
Id1	18555785
6430526N21Rik	18555785
Slc39a2	18555785
Ndrg3	18555785
0610009B22Rik	18555785
C230081A13Rik	18555785
6330503K22Rik	18555785
Snrpc	18555785
Rrm1	18555785
Smcr8	18555785
Sass6	18555785
Idua	18555785
Coq10a	18555785
Chac1	18555785
Timp4	18555785
Dars2	18555785
Inoc1	18555785
Lemd2	18555785
Slc27a2	18555785
Ankrd37	18555785
Ttll3	18555785
Cenpl	18555785
Cks2	18555785
Sars	18555785
Hck	18555785
A630050E13Rik	18555785
Psmb5	18555785
Dync1i2	18555785
H2afz	18555785
Sfrs8	18555785
Lrrc41	18555785
Ddost	18555785
Erh	18555785
Snx5	18555785
Mreg	18555785
Clpb	18555785
4933426M11Rik	18555785
Kif1b	18555785
C430004E15Rik	18555785
Runx1t1	18555785
Tprkb	18555785
Gsh1	18555785
Klhl5	18555785
Crocc	18555785
Set	18555785
C130022K22Rik	18555785
Sap30bp	18555785
D11Ertd636e	18555785
Traf7	18555785
Ftsj2	18555785
Tmem132d	18555785
D930015E06Rik	18555785
Hmg20a	18555785
Mkks	18555785
Srms	18555785
Zfp75	18555785
Fubp3	18555785
Mrfap1	18555785
Gm1631	18555785
Epc1	18555785
Tbc1d7	18555785
Stt3a	18555785
Mgea5	18555785
Cml1	18555785
BC017133	18555785
Zbtb40	18555785
Mcm3	18555785
4933439F18Rik	18555785
Stil	18555785
Sh3bp5l	18555785
0610025P10Rik	18555785
C330001K17Rik	18555785
Ccdc77	18555785
4930535B03Rik	18555785
Cln3	18555785
Scd1	18555785
Cbln4	18555785
Cnnm2	18555785
Wsb2	18555785
Wrb	18555785
Actl6a	18555785
Wbscr22	18555785
Mme	18555785
Rps2	18555785
Dusp23	18555785
Gjb3	18555785
Rap2b	18555785
2500003M10Rik	18555785
2810403A07Rik	18555785
2310047H23Rik	18555785
Zfp687	18555785
Trim25	18555785
Nucks1	18555785
Prkcsh	18555785
Chchd2	18555785
B3gnt1	18555785
Zfp524	18555785
Cth	18555785
Eif2ak3	18555785
Cops6	18555785
Atpaf2	18555785
Nat10	18555785
AU040320	18555785
Jmjd5	18555785
Plcb3	18555785
Wbscr16	18555785
Zfp106	18555785
Casc1	18555785
Dhrs3	18555785
Prr14	18555785
Rcn1	18555785
Jmjd1a	18555785
Tgfbr3	18555785
Zfpl1	18555785
Plcxd1	18555785
4932417H02Rik	18555785
Fh1	18555785
Papd4	18555785
9130017C17Rik	18555785
Mcf2	18555785
Steap4	18555785
Gyk	18555785
4632415K11Rik	18555785
Rab38	18555785
Mxd1	18555785
Iapp	18555785
2200002K05Rik	18555785
Sms	18555785
Rabgef1	18555785
Sumo3	18555785
Asns	18555785
Fbxo36	18555785
Plscr1	18555785
Lama5	18555785
Sesn3	18555785
Prmt8	18555785
1110020P15Rik	18555785
Actn4	18555785
Gpr139	18555785
Cd200r1	18555785
Cpeb4	18555785
Lysmd3	18555785
Gsta4	18555785
Nid2	18555785
Cops7b	18555785
Slc5a1	18555785
Slc15a1	18555785
Slmap	18555785
Hnrpll	18555785
Slc9a2	18555785
Il6st	18555785
Zw10	18555785
Zfp704	18555785
Adh7	18555785
Zfp330	18555785
1700020C11Rik	18555785
Gja1	18555785
Apobec2	18555785
Pdgfc	18555785
Krt42	18555785
Stat2	18555785
Mib2	18555785
Abcd4	18555785
Mycn	18555785
Prrt3	18555785
Zfp462	18555785
Slc7a12	18555785
Rapgefl1	18555785
Tbn	18555785
Gpd2	18555785
Dctn2	18555785
Mvd	18555785
Mta2	18555785
Bmp4	18555785
Vegfc	18555785
Jam2	18555785
Tle3	18555785
AK122525	18555785
Ccdc131	18555785
Xrn2	18555785
Asb16	18555785
Elmo1	18555785
Zfp148	18555785
Ptgfrn	18555785
Cacna2d1	18555785
Dbf4	18555785
Krt1	18555785
Bapx1	18555785
Cyr61	18555785
Tatdn2	18555785
Cstf3	18555785
Ppp1r15b	18555785
Ssbp4	18555785
Icam1	18555785
Spred1	18555785
H2afx	18555785
A730055C05Rik	18555785
Xrcc6	18555785
Mybl1	18555785
Ccnd3	18555785
4933417A18Rik	18555785
Lrrn2	18555785
2210021J22Rik	18555785
Shf	18555785
Dppa3	18555785
Anxa11	18555785
Ndufb4	18555785
Il27ra	18555785
Mtmr12	18555785
Tcfcp2l1	18555785
Cdh3	18555785
Uhrf2	18555785
Bcat2	18555785
Fzd8	18555785
1700001P01Rik	18555785
Pdlim1	18555785
Dpysl4	18555785
Exoc3l	18555785
Zfp710	18555785
Tdgf1	18555785
Sdhb	18555785
Zfp13	18555785
Rnf151	18555785
Srp19	18555785
Ywhag	18555785
Msh6	18555785
Sfrs2	18555785
1110020G09Rik	18555785
A230054D04Rik	18555785
Hist1h3c	18555785
Kifc3	18555785
Slc12a4	18555785
Fcgr2b	18555785
Dppa2	18555785
A4galt	18555785
1700012H05Rik	18555785
Pik3r4	18555785
Snrpn,Snurf	18555785
Ube2c	18555785
Sulf2	18555785
Fbxw10	18555785
Zfr	18555785
Mtss1	18555785
C330016O10Rik	18555785
Chpt1	18555785
Mybl2	18555785
Xpnpep2	18555785
Irx4	18555785
Fbxw11	18555785
Pkd2l2	18555785
Ak2	18555785
Cks1b	18555785
Cdc42ep4	18555785
Liph	18555785
Zfp371	18555785
2410137M14Rik	18555785
Magoh	18555785
Krtdap	18555785
EG574081	18555785
Slc4a2	18555785
Gramd1a	18555785
Oasl2	18555785
Apob48r	18555785
Lmo1	18555785
4930404H21Rik	18555785
Olfr554	18555785
Pde6h	18555785
Cer1	18555785
Gm1381	18555785
BC018242	18555785
Fgfbp1	18555785
Cd37	18555785
Pkd2	18555785
Scn1a	18555785
Usmg1	18555785
Prei3	18555785
X99384	18555785
Ints7	18555785
P2ry5	18555785
Pigq	18555785
Ufc1	18555785
Mlh3	18555785
E2f4	18555785
Lrrc34	18555785
EG436240	18555785
Acp6	18555785
2810428I15Rik	18555785
Klhdc7a	18555785
Trip12	18555785
Snrpa	18555785
EG574403	18555785
Agtrap	18555785
Zkscan17	18555785
Top3a	18555785
Cst3	18555785
Plekhf2	18555785
Nsmaf	18555785
Sae1	18555785
Lyrm5	18555785
Ankrd6	18555785
Tmco7	18555785
M6prbp1	18555785
Serinc5	18555785
Hes3	18555785
5730528L13Rik	18555785
Siah1a	18555785
Slc7a3	18555785
Cd38	18555785
BC028528	18555785
Dbil5	18555785
Nudt1	18555785
2210009G21Rik	18555785
D15Wsu75e	18555785
Itgb6	18555785
4930432K21Rik	18555785
Mpp2	18555785
Cdkl4	18555785
Bcl7b	18555785
Morf4l1	18555785
Yy1	18555785
Rbm41	18555785
Stmn2	18555785
2810402A17Rik	18555785
Tomm40l	18555785
Mphosph9	18555785
D10Ertd322e	18555785
Hax1	18555785
Apof	18555785
Zfp37	18555785
Zcrb1	18555785
Wdr23	18555785
Zfp206	18555785
Akt1s1	18555785
Dido1	18555785
1110031I02Rik	18555785
Pccb	18555785
2210016L21Rik	18555785
C530043G21Rik	18555785
Srrm2	18555785
4930503B20Rik	18555785
Plekhj1	18555785
Ccnl2	18555785
Aars2	18555785
Sh2d4b	18555785
Dcp1a	18555785
Hesx1	18555785
Wdr40b	18555785
Neurog1	18555785
D2Ertd750e	18555785
Rsbn1	18555785
Pcdh21	18555785
Esrrb	18555785
Tnfrsf19	18555785
Ndufa13	18555785
Mapk4	18555785
BC066028	18555785
Hist1h2an	18555785
2210407C18Rik	18555785
Rps24	18555785
Mfsd11	18555785
Sacs	18555785
Hist1h1c	18555785
Hist1h2bb	18555785
BC043098	18555785
Zmat5	18555785
Tubb2b	18555785
Tuba1a	18555785
D14Ertd231e	18555785
Chid1	18555785
Trp53bp1	18555785
E330018D03Rik	18555785
Raf1	18555785
Thbs2	18555785
Bach1	18555785
D830050J10Rik	18555785
Slc35f2	18555785
St5	18555785
Ng23	18555785
Sumf1	18555785
Sall4	18555785
B230217C12Rik	18555785
Pkm2	18555785
Trim35	18555785
Ranbp2	18555785
2810408A11Rik	18555785
Pigg	18555785
Rln3	18555785
2400003C14Rik	18555785
4930478A21Rik	18555785
Sfrs10	18555785
Pkia	18555785
1110002E23Rik	18555785
Mbd3	18555785
4932430I15Rik	18555785
A430107O13Rik	18555785
8030463A06Rik	18555785
2510048L02Rik	18555785
Nsmce1	18555785
Etv6	18555785
Rpap1	18555785
Cobl	18555785
Tpd52	18555785
Dll4	18555785
Grinl1a	18555785
Spc24	18555785
Tmem134	18555785
4932441K18Rik	18555785
B4galt1	18555785
Rnf135	18555785
Phf3	18555785
Chfr	18555785
C79267	18555785
Gad2	18555785
Usp5	18555785
Samm50	18555785
Ncoa6	18555785
Eya1	18555785
Csrp1	18555785
Fcho2	18555785
Bmi1	18555785
Mrps23	18555785
Echdc2	18555785
Rac2	18555785
Morc3	18555785
8030462N17Rik	18555785
BC042698	18555785
Serpinb6c	18555785
Dcun1d3	18555785
Ypel2	18555785
Frs2	18555785
Elavl2	18555785
Dusp1	18555785
Mzf1	18555785
Aff1	18555785
Fgf8	18555785
Spp1	18555785
Them4	18555785
AA986860	18555785
Fscn1	18555785
Trim8	18555785
Galnt1	18555785
Atf6	18555785
Polr3a	18555785
Dusp12	18555785
5133400G04Rik	18555785
2010003J03Rik	18555785
Mar9	18555785
Mt1	18555785
V1ri1	18555785
Srd5a2l	18555785
Rhof	18555785
Tjp2	18555785
Atp5g2	18555785
Frat2	18555785
Cidea	18555785
Hist4h4	18555785
Camk1g	18555785
Unc84b	18555785
Mapk1ip1	18555785
Plekha1	18555785
Retnlg	18555785
D030056L22Rik	18555785
Crtap	18555785
Adk	18555785
Aph1a	18555785
D230010M03Rik	18555785
Pvrl3	18555785
Ggta1	18555785
Mgat3	18555785
Epc2	18555785
Rps19	18555785
Rfx2	18555785
LOC547127	18555785
Ifnar1	18555785
Lama1	18555785
Sp1	18555785
Slc12a9	18555785
Rpl18	18555785
Tpm3	18555785
Zbtb16	18555785
Scgb3a1	18555785
Zfp113	18555785
Rmnd5b	18555785
Plce1	18555785
Klf2	18555785
B3gnt3	18555785
Socs5	18555785
Glrx	18555785
2810046M22Rik	18555785
Aqr	18555785
Jarid2	18555785
Sp3	18555785
Trit1	18555785
Twistnb	18555785
2610019F03Rik	18555785
Slco4a1	18555785
Sgk	18555785
Aire	18555785
Ptch1	18555785
D14Ertd436e	18555785
Lrrc40	18555785
Rai1	18555785
Hoxb2	18555785
Hmgcr	18555785
Zic5	18555785
Camk2n1	18555785
Kif5a	18555785
LOC666704	18555785
2200001I15Rik	18555785
Ldhb	18555785
Eif4a2	18555785
Pthr1	18555785
Slc25a4	18555785
Slc35b4	18555785
C77080	18555785
Prss8	18555785
Lonrf2	18555785
Tmco6	18555785
Raver1	18555785
Zfp36l1	18555785
7420416P09Rik	18555785
Esam1	18555785
Anp32a	18555785
Ndst2	18555785
Plek2	18555785
Pten	18555785
Nr3c1	18555785
Pdgfrl	18555785
Srgap3	18555785
Tmem8	18555785
Nodal	18555785
Rap1b	18555785
Casq2	18555785
Btn2a2	18555785
Slc25a36	18555785
Mizf	18555785
V1rh13	18555785
Odz4	18555785
Defb17,Defb41	18555785
Tcfap2c	18555785
Gnal	18555785
1500012F01Rik	18555785
Rad54l	18555785
Rnasel	18555785
Oaz2	18555785
Crsp7	18555785
Slco4c1	18555785
Uck2	18555785
1700003M02Rik	18555785
Rps11	18555785
Atp1b1	18555785
Glod5	18555785
Spic	18555785
Etv5	18555785
Ccnc	18555785
Nr2f6	18555785
1810054D07Rik	18555785
Lin7b	18555785
Ssr2	18555785
Itpk1	18555785
Tbx20	18555785
BC013481	18555785
Mlxip	18555785
Hs6st2	18555785
Ube1c	18555785
Ttf1	18555785
Pdpn	18555785
Tbl1xr1	18555785
Steap2	18555785
Apoa2	18555785
Mbtps2	18555785
Ndp52	18555785
Epb4.9	18555785
Rps6ka5	18555785
Eno1	18555785
Klhl34	18555785
Rbbp7	18555785
P140	18555785
6030408C04Rik	18555785
Cd14	18555785
4932418E24Rik	18555785
Sctr	18555785
4921521F21Rik	18555785
Cdkn1b	18555785
Glis2	18555785
Parp6	18555785
Pitpnm1	18555785
4833442J19Rik	18555785
Arl6	18555785
Snap23	18555785
Stac2	18555785
Rax	18555785
Fgf1	18555785
Gpr19	18555785
Brms1	18555785
Top3b	18555785
Tcea1	18555785
Rnase11	18555785
1700012H17Rik	18555785
Nbr1	18555785
Chchd8	18555785
ZBTB45	18555785
Olfr398	18555785
Wdr47	18555785
Enc1	18555785
Mical1	18555785
Lbr	18555785
Tmbim1	18555785
Zc3hav1	18555785
Patz1	18555785
Adam23	18555785
Sfrs14	18555785
Pglyrp3	18555785
Olfr812	18555785
Creld1	18555785
Aars	18555785
Arl6ip5	18555785
Trh	18555785
Sf3a3	18555785
Csnk2a1	18555785
D630039A03Rik	18555785
Hoxb13	18555785
Gnrh1	18555785
Ndufv2	18555785
Cckar	18555785
2810410C14Rik	18555785
Skp1a	18555785
Mpi1	18555785
Phc1	18555785
5730470L24Rik	18555785
Tmem16f	18555785
Per1	18555785
Uhrf1	18555785
Cbx7	18555785
Hexdc	18555785
Zfand1	18555785
Sash1	18555785
Blm	18555785
Kpnb1	18555785
D5Ertd135e	18555785
Snapc3	18555785
T	18555785
Grap2	18555785
Lrat	18555785
Cbx1	18555785
Sftpd	18555785
Zc3h3	18555785
D5Ertd585e	18555785
Baiap2l2	18555785
Ptpn22	18555785
AI846148	18555785
Sod2	18555785
5730593N15Rik	18555785
Nit2	18555785
Brwd1	18555785
Efnb3	18555785
Gbp5	18555785
Agpat5	18555785
Leng9	18555785
2310003C23Rik	18555785
Ifitm2	18555785
Itgb5	18555785
Hexim1	18555785
Ppp1r14b	18555785
Epas1	18555785
Hist1h1b	18555785
Grsf1	18555785
Olfr222	18555785
Hmmr	18555785
Raly	18555785
Ddx19b	18555785
Med25	18555785
Rabif	18555785
Npc1	18555785
Commd1	18555785
Trim44	18555785
Socs3	18555785
Sh3gl1	18555785
Kcnrg	18555785
2410116G06Rik	18555785
Wdr79	18555785
Hist1h2ab,Hist1h3b	18555785
Gna13	18555785
Egf	18555785
Arhgap1	18555785
Dnajb5	18555785
Sf3b1	18555785
Cct4	18555785
Rev1	18555785
Gpx4	18555785
Nedd4	18555785
Arl5b	18555785
Setx	18555785
Mtap6	18555785
Paqr7	18555785
Bak1	18555785
She	18555785
Lefty2	18555785
Nrp2	18555785
Emb	18555785
Flcn	18555785
Reep3	18555785
[truncated: 10,478 more rows]
